# Supplementary material for: Large Drosophila germline piRNA clusters are evolutionarily labile and dispensable for transposon regulation
Source: Mol Cell. 2021 Oct 7;81(19):3965–3978.e5. doi: 10.1016/j.molcel.2021.07.011 (PMC8516431; doi:10.1016/j.molcel.2021.07.011)
Supplement: Table S1. List of germline piRNA clusters identified in each Drosophila species, related to Figure 1 [file mmc2.xlsx]

## Sheet: Dmel
Chromosome	start	stop	length	reads	rpm	rpkm	str_reads[%]	main_str	reps[%]	1U[%]	10A[%]	pp_zscore	pp_z_allm	pic_id	norm_rds	allm_rds	allm_sqn	unim_rds	unim_sqn	plus_rds	minus_rds	totl_rep	plus_rep	mins_rep	rep_cdiv	LTR	LINE	DNA	RC
2R_Dmel	5731075	5957872	226798	265118	433590	2344	61	minus	79	78	29	12.34	104.47	32_33_34	14.33	23.87	15.18	43.48	17.62	39	61	63.52	65.95	34.65	11.23	61.78	26.03	11.75	0.43
X_Dmel	21303100	21324529	21430	41318	67574	3153	100	plus	66	77	31	-0.23	0.59	123	2.13	3.72	1.47	6.76	1.61	100	0	65.78	0	100	9.93	90.94	7.19	1.87	0
2R_Dmel	24441242	24495290	54049	16872	27594	723	77	plus	2	78	23	1.7	5.32	36_37	0.87	1.23	1.42	2.77	1.6	77	23	1.74	0	100	23.62	35.99	64.01	0	0
2L_Dmel	19801207	19887795	86589	12880	21065	331	79	plus	70	84	31	-0.24	40.34	1_2	0.82	1.65	1.66	2.11	2	79	21	47.06	30.93	69.56	12.07	11.27	36.15	52.19	0.39
3L_Dmel	22750265	22791006	40742	11298	18477	453	74	plus	71	74	26	7.25	31.05	42	0.6	1.11	1.21	1.85	2.14	74	26	70.61	40	60.67	13.16	25.58	64.25	3.75	6.43
3R_Dmel	3495062	3543774	48713	6872	11239	263	51	plus	84	71	34	3.31	315.93	102_103	0.51	1.44	1.34	1.13	1.73	51	49	82.69	51.23	49.06	14.92	54.9	35.26	9.16	0.67
3L_Dmel	23990308	24054079	63772	6865	11227	207	74	minus	75	78	30	3.11	25.07	49_50	0.44	1.4	1.43	1.13	1.4	26	74	67.95	86.03	14.18	15.61	64.01	25.58	6.64	3.76
3L_Dmel	24176480	24240832	64353	5212	8524	155	62	plus	69	73	31	4.83	32.48	53_54_55	0.49	0.93	1.29	0.87	1.42	62	38	66.32	33.01	67.54	12.89	73.03	8.38	12.7	5.9
X_Dmel	23029255	23040531	11277	4046	6617	586	84	plus	87	58	31	0.42	31.95	134	0.43	1.58	0.63	0.66	0.54	84	16	83.47	7.68	93.16	13.78	68.88	24.57	6.54	0
2L_Dmel	22629384	22675930	46547	4020	6575	156	62	minus	80	72	35	3.06	26.93	9_10	0.68	1.78	1.24	0.67	0.95	38	62	81.13	50.29	50.01	13.37	74.78	16.37	8.86	0
3R_Dmel	3033283	3067827	34545	3842	6283	181	70	plus	75	73	26	2.12	8.41	100	0.3	1	0.99	0.63	0.91	70	30	71.57	28.71	71.35	15.87	55.12	44.88	0	0
3R_Dmel	31588890	31595643	6754	3253	5320	787	77	plus	0	62	25	4.74	11.51	111	0.23	0.47	0.33	0.53	0.45	77	23	0	0	0	0	0	0	0	0
3L_Dmel	34056	39653	5598	2813	4601	821	96	plus	75	97	91	9.61	66.75	38	0.12	0.17	0.1	0.46	0.11	96	4	26.94	22.75	77.25	14.12	93.1	0	0	6.9
3R_Dmel	67355	134920	67566	2645	4326	111	51	minus	76	79	39	1.24	27.45	78_79	0.22	0.95	1.05	0.47	0.82	49	51	79.81	52.7	47.82	12.99	44.52	48.43	5.25	1.8
X_Dmel	23638333	23677807	39475	2585	4228	135	66	plus	99	73	12	1.13	255.97	141_142	0.62	2.93	1.33	0.43	0.38	66	34	99.54	35.59	64.41	3.63	16.41	81.29	2.31	0
3L_Dmel	26066112	26123790	57679	2473	4044	96	67	minus	76	68	28	-0.76	8.71	71_72	0.14	0.34	0.69	0.45	0.89	33	67	69.17	63.4	36.61	11.79	65.35	22.41	8.27	3.97
X_Dmel	23183269	23204506	21238	2462	4027	265	74	plus	86	81	27	0.36	2.16	136_137	0.52	2.16	1.19	0.43	0.27	74	26	87.77	9.52	90.53	8.69	13.77	72.21	13.63	0.39
2L_Dmel	22059851	22081023	21173	2291	3747	176	58	minus	76	68	25	9.45	7.22	7	0.13	0.23	0.32	0.37	0.56	42	58	67.32	53.83	46.17	12.88	5.84	77.07	14.09	3
3L_Dmel	25662031	25710759	48729	2196	3591	103	57	minus	78	69	34	3.79	9.9	67_68	0.28	0.91	1.2	0.4	0.79	43	57	75.76	39.7	60.87	12.99	24.03	64.98	10.38	0.6
3L_Dmel	26226002	26260236	34235	1989	3253	125	53	plus	75	83	41	33.08	10.07	76_77	0.29	2.12	0.75	0.33	0.49	53	47	62.29	63.41	36.68	13.73	69.99	21.85	3.87	4.29
UNASSIGNED_15_Dmel	50071	80687	30617	1950	3189	104	51	plus	66	77	26	2.92	8.23	117	0.13	0.27	0.55	0.32	0.61	51	49	65.09	75.3	24.84	10.91	45.3	52.32	0	2.38
X_Dmel	22261139	22266750	5612	1935	3165	563	64	minus	66	74	21	2.01	0.64	127	0.07	0.14	0.25	0.32	0.29	36	64	66.22	100	0	15.4	100	0	0	0
3R_Dmel	31523318	31553502	30185	1738	2842	109	66	minus	16	72	35	-0.11	1.76	109_110	0.26	0.51	0.69	0.28	0.34	34	66	11.7	15.23	85.42	13.32	3.75	18.76	40.94	36.56
3R_Dmel	628047	657986	29940	1707	2792	104	55	plus	81	76	33	0.63	0.75	89_90	0.08	0.22	0.42	0.29	0.58	55	45	82.27	54.35	47.45	17.28	25.77	63.57	4.92	5.74
2R_Dmel	3158129	3210761	52633	1626	2659	95	71	plus	65	75	32	3.01	1.26	23_24	0.19	0.28	0.64	0.33	0.67	71	29	52.8	31.21	69.07	12.31	21.71	49.47	13.99	14.83
3L_Dmel	26167160	26202398	35239	1590	2600	100	74	plus	87	75	31	0.51	1.22	73_74_75	0.19	0.81	0.89	0.28	0.53	74	26	87.18	46.14	53.97	13.58	56.12	37.8	6.08	0
3L_Dmel	24113323	24146013	32691	1576	2577	117	56	plus	91	67	57	4.79	19.64	51_52	0.25	0.66	0.7	0.29	0.38	56	44	69.76	99.13	0.89	11.24	1.38	71.99	0	26.63
3R_Dmel	2545261	2576765	31505	1565	2559	84	53	plus	73	73	31	0.75	3.36	96_97	0.07	0.11	0.31	0.26	0.5	53	47	69.54	56.28	43.82	13.19	37.79	39.21	23	0
2L_Dmel	21888785	21919000	30216	1511	2471	138	80	plus	87	83	17	-0.61	24.65	5_6	0.18	1.36	0.87	0.25	0.33	80	20	92.13	35.36	64.64	9.19	53.02	44.84	0	2.14
3L_Dmel	25819325	25842924	23600	1496	2447	103	53	plus	75	75	27	-0.92	8.3	69	0.23	0.7	0.46	0.24	0.42	53	47	74.53	36.08	63.95	16.09	14.22	75.94	6.3	3.54
3R_Dmel	275137	323007	47871	1453	2376	74	64	minus	85	75	30	0.33	20.39	84_85_86	0.13	0.41	0.7	0.3	0.62	36	64	83.02	30.81	69.24	15.73	56.37	28.21	11.7	3.71
4_Dmel	987034	1014264	27231	1440	2355	93	53	plus	33	75	43	-0.42	3.76	112_113	0.06	0.09	0.16	0.24	0.46	53	47	33.85	70.39	29.69	14.32	0.94	12.53	2.92	83.61
3L_Dmel	24594071	24614801	20731	1425	2331	112	65	plus	78	79	30	0.73	4.01	56	0.07	0.12	0.28	0.23	0.44	65	35	67.41	47.62	52.94	14.27	36.79	57.96	5.26	0
2R_Dmel	4383464	4413509	30046	1396	2283	123	69	minus	62	74	31	1.24	31.63	26_27	0.26	0.93	0.77	0.24	0.52	31	69	76.23	58.62	41.39	12.94	51.89	43.83	0.2	4.07
3R_Dmel	2298314	2327858	29545	1382	2260	83	74	plus	88	73	33	1.2	0.43	94_95	0.16	0.36	0.5	0.24	0.49	74	26	86.16	17.65	83.61	10.94	61.26	34.54	4.2	0
UNASSIGNED_8_Dmel	37438	50371	12934	1345	2200	170	57	plus	81	75	19	-0.47	66.94	122	0.18	0.98	0.5	0.22	0.27	57	43	81.09	53.13	46.87	15.24	55.95	44.05	0	0
2R_Dmel	3475118	3486202	11085	1198	1959	176	78	plus	83	68	26	2.08	20.91	25	0.15	0.29	0.27	0.2	0.26	78	22	81.89	11.52	88.94	13.04	88.82	2.27	1.51	7.39
X_Dmel	22616189	22636375	20187	1144	1871	125	97	minus	95	83	13	0.36	295.7	130_131	0.29	1.26	0.63	0.2	0.15	3	97	90.36	94.76	5.82	6.22	48.04	45.33	6.63	0
3L_Dmel	25279438	25309980	30543	1132	1851	114	81	plus	67	78	19	1.29	8.3	65_66	0.28	0.49	0.45	0.22	0.26	81	19	57.39	31.92	68.96	13.24	50.37	34.3	12.18	3.15
X_Dmel	23263445	23281665	18221	1119	1830	100	57	plus	86	66	36	-0.25	31.09	138	0.23	0.83	0.74	0.18	0.32	57	43	85.45	63.36	37.05	8.98	25.15	54.17	20.68	0
2L_Dmel	22707039	22718751	11713	1118	1828	156	61	plus	86	85	40	0.24	37.32	11	0.06	0.29	0.35	0.18	0.26	61	39	76.75	38.53	61.47	13.99	90.32	9.04	0	0.64
X_Dmel	22163602	22208581	44980	1033	1689	70	63	plus	24	72	30	-0.77	3.67	125_126	0.08	0.24	0.4	0.24	0.53	63	37	33.55	33.81	66.28	12.11	49.88	19.53	7.08	23.51
X_Dmel	22386412	22401009	14598	992	1622	111	61	minus	87	79	23	1.41	4.47	128	0.07	0.21	0.28	0.16	0.29	39	61	87.42	64.43	35.57	10.61	4.03	92.55	3.08	0
3R_Dmel	522519	546964	24446	982	1606	95	73	plus	81	80	44	-0.42	5.86	87_88	0.09	0.19	0.32	0.17	0.29	73	27	78.7	30.57	69.73	12.44	17.52	48.46	29.51	4.51
3L_Dmel	19431043	19440910	9868	959	1568	158	97	plus	34	78	36	0.73	11.38	39	0.04	0.05	0.11	0.16	0.19	97	3	31.84	0	100	17.37	2.16	97.84	0	0
3L_Dmel	23905134	23919523	14390	948	1550	107	70	plus	70	76	21	17.11	9.53	47	0.19	0.27	0.36	0.16	0.24	70	30	70.38	39.3	60.75	16.1	67.47	11.13	21.4	0
3R_Dmel	185031	205296	20266	944	1544	127	77	plus	68	72	21	0.73	25.52	81_82	0.06	0.32	0.38	0.18	0.3	77	23	69.06	33.35	67.02	9.74	44.18	38.28	17.54	0
3R_Dmel	3375198	3388693	13496	943	1542	114	91	minus	98	79	18	-0.32	12.12	101	0.14	0.42	0.34	0.15	0.21	9	91	91.33	49.46	50.54	8.79	58.65	41.35	0	0
3L_Dmel	24746613	24770024	23412	836	1367	97	51	minus	94	83	20	0.12	18.84	58_59	0.75	1.51	0.77	0.16	0.22	49	51	89.04	49.23	50.77	15.02	91.86	8.14	0	0
UNASSIGNED_4_Dmel	9245	23867	14623	813	1330	90	58	plus	97	45	54	11.03	16.48	121	0.13	0.82	0.55	0.13	0.12	58	42	95.14	65.94	34.08	5.64	2.38	97.32	0	0
3R_Dmel	3701001	3713845	12845	810	1325	103	60	minus	89	42	52	-0.72	19.88	106	0.08	0.27	0.29	0.13	0.13	40	60	89.26	31.26	69.08	10.45	8.1	64.87	27.03	0
3L_Dmel	24706019	24719964	13946	726	1187	85	65	minus	86	78	31	15.22	1.46	57	0.09	0.41	0.27	0.12	0.21	35	65	85.57	62.39	37.61	17.12	27.35	66.89	0	5.76
UNASSIGNED_13_Dmel	29703	35702	6000	720	1178	196	75	plus	0	86	14	-0.32	7.27	114	0.09	0.19	0.17	0.12	0.06	75	25	0	0	0	0	0	0	0	0
3R_Dmel	1550010	1563657	13648	717	1173	85	66	plus	97	88	40	0.33	6.98	92	0.14	1.01	0.63	0.12	0.15	66	34	97.27	27.04	73.03	11.15	0	83.8	16.2	0
X_Dmel	22458072	22472016	13945	706	1155	82	57	minus	97	71	45	-0.34	18.42	129	0.36	0.8	0.42	0.12	0.13	43	57	96.6	58.21	41.8	6.31	48.88	51.12	0	0
3L_Dmel	23501013	23511990	10978	700	1145	104	80	minus	92	82	38	0.81	2.08	44	0.03	0.05	0.12	0.11	0.19	20	80	90.99	58.97	41.51	12.44	68.08	28.71	0	3.21
3R_Dmel	3631211	3653706	22496	652	1066	75	71	minus	95	72	30	-0.33	10.49	104_105	0.11	0.43	0.48	0.13	0.23	29	71	92.16	84.16	16.47	12.04	18.31	77.41	4.27	0
3L_Dmel	24819222	24828202	8981	603	986	109	87	minus	94	77	23	1.43	7.07	60	0.04	0.15	0.17	0.1	0.18	13	87	94.22	69.29	30.71	17.02	56.11	41.73	1.22	0.95
3R_Dmel	229018	240009	10992	602	985	89	69	minus	95	71	23	0.1	2.68	83	0.03	0.14	0.19	0.1	0.2	31	69	76.23	70.41	30.1	8.01	38.08	52.07	9.85	0
3L_Dmel	26019445	26027493	8049	586	958	119	74	plus	48	74	20	-0.23	0.83	70	0.02	0.02	0.07	0.1	0.16	74	26	41.99	31.24	68.76	20.38	43.99	31.71	17.46	6.83
2R_Dmel	4444292	4462753	18462	572	935	62	50	minus	70	76	18	-0.44	2.05	28_29	0.04	0.11	0.24	0.1	0.16	50	50	68.12	50.26	49.74	14.71	67.3	11.3	6.59	14.81
3R_Dmel	2668092	2676990	8899	569	931	104	57	minus	84	82	34	1.44	16.52	98	0.04	0.19	0.2	0.09	0.15	43	57	79.37	75.69	24.34	12.79	37.87	59.23	2.9	0
3L_Dmel	25124158	25131864	7707	562	919	119	81	plus	60	74	36	11.16	11.21	62	0.02	0.02	0.07	0.09	0.2	81	19	58.96	22.54	77.77	17.76	68.26	22.11	0	9.62
2R_Dmel	520249	529753	9505	548	896	94	90	minus	90	83	14	6.79	-0.44	14	0.03	0.04	0.08	0.09	0.13	10	90	83.61	94.6	5.61	14.62	59.06	40.94	0	0
3R_Dmel	1590154	1599428	9275	537	878	94	68	plus	64	74	27	-0.14	-0.16	93	0.02	0.02	0.07	0.09	0.19	68	32	63.71	18.23	81.86	15.06	23.14	65.07	0	11.79
2R_Dmel	2373002	2381719	8718	535	875	100	91	plus	88	90	30	-0.14	0.11	19	0.07	0.35	0.44	0.09	0.08	91	9	87.58	0	100	17.1	100	0	0	0
X_Dmel	22974508	22981957	7450	528	864	115	77	minus	94	67	27	-0.42	43.99	133	0.26	1.22	0.37	0.09	0.08	23	77	87.84	3.25	96.75	8.45	37.62	56.82	5.56	0
X_Dmel	23315068	23333011	17944	527	862	67	88	plus	99	75	31	-0.72	27.5	139_140	0.14	0.73	0.41	0.11	0.16	88	12	98.72	22.28	77.8	3.72	23.06	76.94	0	0
2L_Dmel	22496335	22505916	9582	518	847	88	72	minus	86	74	26	0.05	0.71	8	0.05	0.11	0.18	0.08	0.18	28	72	77.24	69.84	30.16	14.58	82.99	17.01	0	0
2L_Dmel	22751066	22761014	9949	478	782	78	70	minus	61	78	43	0.1	1.9	12	0.05	0.27	0.29	0.08	0.11	30	70	60.99	95.06	5.03	11.06	96.31	3.69	0	0
3R_Dmel	4668364	4676870	8507	477	780	91	80	plus	0	76	24	-0.52	-0.52	108	0.01	0.01	0.05	0.08	0.14	80	20	0	0	0	0	0	0	0	0
3L_Dmel	23589387	23597954	8568	463	757	88	58	plus	98	65	18	-0.36	1.89	45	0.08	0.24	0.16	0.08	0.16	58	42	98.07	79.1	21.08	11.85	56.89	35.97	7.13	0
2R_Dmel	4517078	4525979	8902	448	733	82	71	minus	89	77	21	-0.03	1.53	30	0.03	0.12	0.12	0.07	0.15	29	71	89.22	84.53	15.78	13.27	11.84	84.1	1.76	2.3
X_Dmel	23135202	23142321	7120	439	718	100	78	plus	89	86	24	-0.57	1.88	135	0.22	0.9	0.45	0.07	0.08	78	22	87.53	16.42	83.65	6.97	29.24	69.15	1.62	0
2R_Dmel	412808	420937	8130	411	672	82	75	plus	81	76	24	0.05	8.24	13	0.04	0.26	0.16	0.07	0.13	75	25	57.74	3.94	96.06	9.32	49	51	0	0
2L_Dmel	21783276	21791725	8450	410	671	79	95	plus	68	50	41	27.35	5.63	4	0.04	0.14	0.15	0.07	0.13	95	5	67.91	36.56	68.26	10.63	78.34	18.9	0.82	1.94
3L_Dmel	25160247	25169021	8775	401	656	74	52	plus	80	79	33	0.31	0.77	63	0.02	0.03	0.09	0.07	0.15	52	48	80.02	22.02	77.98	16.04	80.9	2.91	13.37	2.82
X_Dmel	22814004	22820957	6954	398	651	93	67	plus	99	80	25	0.1	6.22	132	0.06	0.45	0.32	0.07	0.09	67	33	98.79	19.58	82.2	9.92	79.34	20.66	0	0
UNASSIGNED_14_Dmel	25201	31895	6695	373	610	91	74	minus	70	68	26	-0.38	-0.73	115	0.01	0.02	0.06	0.06	0.14	26	74	67.6	82.41	17.59	19.53	51.73	32.75	1.01	14.51
2R_Dmel	2549004	2557928	8925	370	605	67	64	plus	75	77	35	-0.48	5.2	20	0.01	0.02	0.05	0.06	0.12	64	36	73.34	81.56	18.44	15.67	75.64	15.66	0	8.71
X_Dmel	21501028	21509940	8913	369	603	67	91	plus	95	86	49	0.6	-0.48	124	0.02	0.09	0.2	0.06	0.09	91	9	94.91	30.09	75.42	10.98	100	0	0	0
2R_Dmel	2967064	2975018	7955	365	597	75	77	plus	67	75	25	0.38	0.29	22	0.01	0.01	0.05	0.06	0.15	77	23	67.05	38.45	61.55	15.73	72.54	20.55	0	6.91
3R_Dmel	4620135	4627090	6956	362	592	85	67	minus	24	71	27	-0.39	-0.39	107	0.01	0.01	0.04	0.06	0.12	33	67	19.64	0	100	10.83	33.24	0	0	66.76
3L_Dmel	22608249	22613439	5191	355	581	111	79	plus	77	82	55	-0.45	0.99	41	0.01	0.02	0.05	0.06	0.08	79	21	74.09	27.98	72.02	11.28	18.37	59.97	20.94	0.72
3L_Dmel	22929011	22937947	8937	353	577	64	76	minus	92	73	34	14.48	-0.14	43	0.02	0.04	0.09	0.06	0.12	24	76	91.95	97.51	2.49	16.17	72.57	25.19	2.24	0
3L_Dmel	22282758	22288991	6234	344	563	90	83	plus	15	75	20	-0.23	7.44	40	0.01	0.01	0.04	0.06	0.11	83	17	15	78.72	35.61	13.62	0	0	61.83	38.17
2R_Dmel	4871206	4878920	7715	330	540	69	82	minus	92	81	31	0.31	-0.39	31	0.02	0.04	0.08	0.05	0.12	18	82	92.24	95.12	4.88	15.23	18.6	77.05	0	4.35
UNASSIGNED_15_Dmel	130225	137855	7631	327	535	70	68	plus	79	77	28	1.1	3.51	118	0.02	0.05	0.12	0.05	0.1	68	32	78.98	45.48	54.52	16.85	40.36	59.64	0	0
UNASSIGNED_14_Dmel	90327	97906	7580	319	522	68	97	plus	57	82	24	-0.32	16.86	116	0.02	0.04	0.08	0.05	0.09	97	3	56.12	9.76	90.24	21.25	10.51	89.49	0	0
2R_Dmel	2860006	2867596	7591	312	510	67	80	plus	95	79	22	-0.58	2.86	21	0.05	0.19	0.15	0.05	0.12	80	20	94.53	42.77	57.36	12.65	40.53	50.55	6.65	2.27
3L_Dmel	25209274	25215891	6618	305	499	75	81	plus	99	72	17	-0.34	10.39	64	0.1	0.28	0.15	0.05	0.09	81	19	98.84	6.7	93.3	9.92	24.87	69.36	0	5.76
3R_Dmel	1186019	1193481	7463	305	499	66	51	plus	45	66	31	1.29	0.16	91	0.01	0.02	0.06	0.05	0.11	51	49	45.08	6.9	93.1	16.34	25.91	67.52	0	6.56
2L_Dmel	21339193	21347014	7822	286	468	59	63	plus	14	73	30	1	1	3	0.01	0.01	0.04	0.05	0.11	63	37	14.47	3.53	96.47	9.74	0	3.53	86.04	10.42
2R_Dmel	1530029	1536023	5995	284	464	77	76	plus	94	75	20	1.01	8.57	15	0.07	0.26	0.16	0.05	0.08	76	24	93.71	1.66	98.34	11.94	9.4	90.6	0	0
3R_Dmel	165085	170584	5500	279	456	82	66	minus	100	46	52	-0.4	8.2	80	0.04	0.11	0.12	0.05	0.06	34	66	99.73	23.45	77.45	8.52	37.63	43.6	18.77	0
2R_Dmel	17586436	17591462	5027	279	456	90	58	plus	0	67	25	0.41	0.41	35	0.01	0.01	0.03	0.05	0.1	58	42	0	0	0	0	0	0	0	0
UNASSIGNED_23_Dmel	28128	33833	5706	278	455	79	73	minus	23	73	60	0.16	0.75	120	0.04	0.08	0.14	0.05	0.05	27	73	22.8	100	0	24.17	0	100	0	0
3L_Dmel	23811191	23817454	6264	278	455	72	87	plus	58	74	44	-0.39	-0.3	46	0.01	0.03	0.05	0.05	0.07	87	13	57.61	21.56	78.44	9.48	10.39	3.87	77.04	8.7
UNASSIGNED_20_Dmel	28173	33934	5762	272	445	77	84	minus	100	79	29	2.2	0.2	119	0.02	0.04	0.09	0.04	0.1	16	84	99.65	100	0	15.27	100	0	0	0
2R_Dmel	2045806	2051012	5207	267	437	83	97	minus	99	85	24	0	6.27	17	0.02	0.06	0.12	0.04	0.03	3	97	99.08	77.03	23.26	18.21	16.35	83.65	0	0
3L_Dmel	23965104	23970962	5859	258	422	72	70	plus	89	68	25	-0.75	2.5	48	0.02	0.06	0.09	0.04	0.08	70	30	81.77	23.02	78.04	8.45	13.08	70.98	15.94	0
3L_Dmel	24862153	24868761	6609	254	415	62	70	plus	100	91	22	0.48	6.28	61	0.13	0.39	0.24	0.04	0.05	70	30	94.61	100	0	5.36	100	0	0	0
3R_Dmel	2964295	2971005	6711	251	411	61	75	plus	95	61	32	-0.55	7.38	99	0.02	0.03	0.07	0.04	0.09	75	25	95.1	43.61	56.39	9.81	28.72	53.72	17.56	0
2R_Dmel	1742146	1748608	6463	237	388	60	81	plus	97	79	24	3.06	3.09	16	0.1	0.27	0.18	0.04	0.07	81	19	97.23	16.39	83.61	10.28	24.29	75.71	0	0
2R_Dmel	2076021	2081916	5896	229	375	63	84	plus	90	69	13	-0.41	6.71	18	0.01	0.02	0.05	0.04	0.05	84	16	88.87	0.78	99.22	13.86	100	0	0	0

## Sheet: Dsec
Chromosome	start	stop	length	reads	rpm	rpkm	str_reads[%]	main_str	reps[%]	1U[%]	10A[%]	pp_zscore	pp_z_allm	pic_id	norm_rds	allm_rds	allm_sqn	unim_rds	unim_sqn	plus_rds	minus_rds	totl_rep	plus_rep	mins_rep	rep_cdiv	LTR	LINE	DNA	RC
utg000014l_Dsec	2867532	2908899	41368	13881	89714	2168	91	plus	86	65	33	16.67	34.45	76	1.86	2.87	2.85	8.97	4.9	91	9	84.2	3.89	96.11	10.25	80.17	18.08	1.75	0
utg000010l_Dsec	171261	344939	173679	10064	65044	448	73	minus	85	64	28	35.53	17.94	25_26	4.7	9.34	6.96	6.57	4.89	27	73	84.38	46.51	53.6	13.6	55.15	43.58	0.7	0.57
utg000015l_Dsec	601033	722007	120975	9779	63202	762	76	plus	83	67	32	39.57	39.77	82_83_84_85	2.11	4.84	4.25	6.42	4.44	76	24	80.91	54	46.03	12.66	71.41	25.08	1.32	2.18
utg000031l_Dsec	181444	275277	93834	7274	47012	679	72	minus	88	72	33	37.07	35.97	119_120_121_122	1.96	3.44	2.8	4.76	2.73	28	72	77.28	53.77	46.35	13.94	84.1	11.35	2.94	1.6
utg000011l_Dsec	1085463	1237749	152287	5526	35715	252	60	minus	90	67	23	54.81	27.92	31_32_33	3.44	6.62	5.4	3.59	2.68	40	60	88.77	46.05	54.59	11.6	71.74	26.33	1.79	0.14
utg000010l_Dsec	3682836	3690763	7928	4780	30894	3896	99	minus	75	73	23	11.57	11.22	27	0.54	0.73	0.53	3.09	1.2	1	99	56.58	100	0	9.89	14.85	78.6	3.25	3.3
utg000002l_Dsec	1233090	1284114	51025	3637	23506	637	69	plus	73	46	26	82.7	17.1	9_10	0.68	1.1	1.22	2.37	1.6	69	31	77.39	49.54	50.57	13.75	56.58	32.97	8.69	1.76
utg000021l_Dsec	493190	592012	98823	3025	19551	241	50	plus	93	60	25	9.06	23.16	101_102_103_104	0.98	2.41	2.48	2.01	1.77	50	50	90.36	64.7	36.15	11.76	71.34	27.4	0.63	0.64
utg000002l_Dsec	562553	619513	56961	2722	17593	341	65	minus	78	68	32	57.98	26.05	7_8	1.13	2.96	2.36	1.77	1.58	35	65	70.22	79.71	20.45	12.1	36.17	58.35	3.49	1.99
utg000002l_Dsec	24026	39580	15555	2676	17295	1111	66	minus	81	65	25	42	2.9	1	0.38	0.59	0.86	1.73	1.57	34	66	80.42	68.89	31.13	13.78	44.43	51.54	0.24	3.79
utg000014l_Dsec	727746	772892	45147	2039	13178	318	68	plus	81	67	20	4.11	10.8	67_68	0.51	1.39	0.94	1.32	1.17	68	32	76.42	37.15	63.45	12.98	45.88	37.66	14.76	1.7
utg000002l_Dsec	283943	352759	68817	2036	13159	235	63	plus	79	68	32	10.21	23.57	3_4	0.53	1.49	1.49	1.32	1.39	63	37	61.31	22.11	78.05	12.55	74.65	17.85	2.66	4.83
utg000026l_Dsec	10549499	10560967	11469	1926	12448	1085	95	minus	76	74	39	48.92	75.01	111	0.32	1.7	0.73	1.24	0.92	5	95	61.71	100	0	14.53	92.19	0	0	7.81
utg000035l_Dsec	1324494	1337412	12919	1824	11789	912	62	minus	61	53	28	25.95	30.15	124	0.59	0.84	0.48	1.18	0.72	38	62	60.5	0.86	99.14	6.34	99.14	0.86	0	0
utg000019l_Dsec	10123	75900	65778	1620	10470	203	60	minus	86	55	36	17.15	37.2	94_95_96	0.63	1.56	1.49	1.09	1	40	60	79.14	30.69	70.21	12.04	61.21	35.06	2.18	1.55
utg000012l_Dsec	991638	1063918	72281	1300	8402	175	72	plus	85	66	28	9.44	45.29	55_56_57_58	0.38	1.96	1.5	0.85	0.92	72	28	80.03	20.95	80.41	13.57	71.73	23.92	3.53	0.82
utg000010l_Dsec	8140	58479	50340	1241	8021	197	53	minus	78	71	31	25.41	26.46	23_24	0.82	1.31	1.13	0.81	0.76	47	53	68.26	48.82	51.18	10.45	16.7	68.63	14.67	0
utg000025l_Dsec	524071	529598	5528	1157	7478	1352	87	minus	55	86	34	0.93	48.17	110	0.19	0.34	0.26	0.75	0.33	13	87	55.01	26.44	73.56	12.62	88.99	11.01	0	0
utg000028l_Dsec	2508791	2518038	9248	1148	7420	802	82	plus	0	23	31	0	0	114	0.12	0.12	0.1	0.74	0.3	82	18	0	0	0	0	0	0	0	0
utg000011l_Dsec	1959574	1964891	5318	915	5914	1112	94	plus	96	70	32	37.82	49.38	36	0.13	0.21	0.19	0.59	0.28	94	6	91.93	0	100	13.07	0	100	0	0
utg000012l_Dsec	799739	865817	66079	837	5410	122	63	plus	86	66	20	12.94	101.23	51_52_53	0.23	0.88	0.94	0.56	0.67	63	37	74.92	37.04	63.47	14.47	44.15	54.81	0	1.04
utg000023l_Dsec	9102864	9134519	31656	833	5384	312	83	plus	92	56	26	21.5	38.17	108_109	0.38	1.19	1.15	0.54	0.45	83	17	95.38	0	100	10.17	0	100	0	0
utg000040l_Dsec	250983	295745	44763	815	5267	185	68	plus	97	67	20	8.68	67.95	130_131	0.45	1.21	1.16	0.56	0.64	68	32	87.17	15.23	84.8	16.46	69.84	26.78	1.52	1.87
utg000015l_Dsec	244693	289540	44848	757	4893	178	56	plus	74	63	32	2.46	36.04	78_79_80	0.27	0.7	0.72	0.52	0.49	56	44	68.34	42.98	57.54	14.73	59.79	25.82	10.24	4.15
utg000011l_Dsec	2399308	2446425	47118	647	4182	111	57	minus	72	76	28	1.48	19.02	37_38	0.17	0.62	0.54	0.44	0.48	43	57	69.62	36.92	64.4	13.77	39.47	51.2	2.4	6.93
utg000015l_Dsec	780253	819350	39098	631	4078	104	60	plus	81	60	20	11.91	7	86	0.31	0.9	0.85	0.41	0.48	60	40	78.19	29.08	70.92	15.35	87.7	12.3	0	0
utg000012l_Dsec	138077	175527	37451	605	3910	187	76	minus	93	56	20	12.46	12.3	39_40	0.34	0.97	0.74	0.47	0.45	24	76	87.75	66.89	33.14	12.78	80.57	14.3	3.1	2.03
utg000014l_Dsec	1365140	1395334	30195	590	3813	136	59	minus	82	74	21	11.65	142	69_70	0.25	1.09	0.77	0.38	0.42	41	59	74.15	28.23	71.77	10.75	32.06	62.89	3.89	1.16
utg000012l_Dsec	414088	447960	33873	582	3762	174	88	minus	70	92	24	0.78	31.75	43_44_45	0.78	1.51	1.07	0.41	0.24	12	88	66.48	67.32	32.68	11.05	83.88	0	15.8	0.33
utg000023l_Dsec	9062019	9067084	5066	559	3613	713	100	minus	28	18	30	0	10.73	107	0.06	0.08	0.19	0.36	0.52	0	100	28.33	0	100	4.9	0	100	0	0
utg000014l_Dsec	1696296	1746864	50569	547	3535	132	59	plus	84	72	30	0.22	14.35	73_74_75	0.57	2.2	1.53	0.41	0.46	59	41	83.36	30.39	69.74	9.15	79.8	11.33	7.97	0.9
utg000016l_Dsec	282257	289733	7477	547	3535	472	87	plus	93	75	26	53.46	25.23	88	0.11	0.21	0.22	0.35	0.25	87	13	92.67	0	100	9	0	100	0	0
utg000088l_Dsec	34018	45204	11187	537	3471	310	80	minus	52	50	46	7.57	12.98	132	0.22	0.68	0.46	0.35	0.26	20	80	51.61	25.04	75.03	17.22	89.32	1.24	2.82	6.63
utg000021l_Dsec	833526	864636	31111	521	3367	117	73	plus	93	75	15	3	17.8	105_106	0.21	0.52	0.5	0.35	0.34	73	27	90.07	36.89	63.11	11.71	67.98	32.02	0	0
utg000009l_Dsec	871520	898514	26995	505	3264	120	73	plus	94	61	26	33.27	0.94	21	0.26	0.54	0.5	0.33	0.37	73	27	90.54	42.95	57.05	9.25	37.82	60.09	2.1	0
utg000012l_Dsec	635012	661715	26704	444	2870	113	55	plus	87	69	35	4.49	24.65	48_49	0.12	0.31	0.4	0.29	0.39	55	45	80.83	28.63	71.43	11.65	39.49	50.57	7.89	2.05
utg000027l_Dsec	1132012	1139274	7263	443	2863	394	82	minus	1	87	12	10.46	5.16	112	0.05	0.06	0.07	0.29	0.13	18	82	1.02	100	0	16.2	100	0	0	0
utg000029l_Dsec	66173	74397	8225	437	2824	343	84	plus	97	36	66	10.37	26.12	115	0.33	0.51	0.29	0.28	0.15	84	16	89.42	99.06	0.94	8.84	99.18	0.82	0	0
utg000014l_Dsec	155115	169929	14815	358	2314	156	59	plus	97	58	25	6.49	4.85	64	0.22	0.69	0.47	0.23	0.27	59	41	87.79	19.77	80.23	10.49	53.19	33.77	0	13.04
utg000002l_Dsec	495856	506547	10692	358	2314	216	98	minus	41	63	27	-0.23	240.01	6	0.05	0.07	0.1	0.23	0.2	2	98	41.4	56.91	46.59	9.77	0	41.42	40.77	17.81
utg000006l_Dsec	1052097	1068861	16765	339	2191	130	74	plus	92	68	19	-0.45	57.26	15	0.21	0.79	0.5	0.22	0.21	74	26	89.71	14.4	85.6	13.66	89.51	10.49	0	0
utg000009l_Dsec	489517	533916	44400	333	2152	92	51	minus	88	78	25	-0.43	48.12	18_19	0.23	0.61	0.73	0.23	0.31	49	51	86.43	54.62	45.92	12.93	74.43	23.48	2.09	0
utg000021l_Dsec	81730	98654	16925	328	2120	125	51	plus	97	71	25	43.52	71.54	100	0.16	0.81	0.56	0.21	0.3	51	49	97.08	42.6	57.4	10.72	29.53	70.47	0	0
utg000009l_Dsec	69245	92959	23715	293	1894	91	50	plus	86	67	24	-0.44	32.77	16_17	0.31	1.03	0.68	0.19	0.22	50	50	83.76	31.04	68.96	15.37	100	0	0	0
utg000037l_Dsec	110684	134900	24217	291	1881	90	57	plus	78	75	17	7.13	242.27	127_128	0.24	0.59	0.52	0.19	0.25	57	43	77.86	69.1	30.9	12.98	81.93	17.44	0.63	0
utg000015l_Dsec	895784	905021	9238	290	1874	202	95	plus	82	84	8	999	64.9	87	0.14	0.35	0.22	0.19	0.11	95	5	68.63	0	100	9.57	37.23	56.65	6.12	0
utg000013c_Dsec	15651	41114	25464	288	1861	104	68	plus	99	48	20	-0.27	51.24	60_61	0.41	1.87	1.08	0.21	0.24	68	32	98.68	3.7	96.3	4.98	4.72	95.28	0	0
utg000037l_Dsec	69991	88923	18933	286	1848	150	83	minus	98	72	23	5.87	13.7	125_126	0.24	0.96	0.51	0.19	0.21	17	83	98.14	86.22	13.8	9.77	56.71	41.95	1.34	0
utg000014l_Dsec	1614347	1631838	17492	283	1829	104	52	minus	79	59	34	17.02	3.42	72	0.1	0.43	0.36	0.18	0.26	48	52	71.98	40.62	59.38	12.48	14.44	79.8	5.76	0
utg000012l_Dsec	537519	546783	9265	280	1810	195	86	plus	70	46	32	-0.23	21.36	47	0.05	0.19	0.15	0.18	0.14	86	14	68.19	15.37	84.73	15.39	13.95	79.65	0	6.4
utg000035l_Dsec	66458	81921	15464	278	1797	116	75	plus	66	79	27	-0.48	295.01	123	0.05	0.21	0.2	0.18	0.22	75	25	54	17.66	82.37	15.82	19.71	80.29	0	0
utg000030l_Dsec	59265	76560	17296	268	1732	140	60	minus	82	50	28	3.81	29.58	117_118	0.2	0.7	0.41	0.17	0.22	40	60	78.94	39.25	60.75	13.76	70.93	26.4	0	2.67
utg000002l_Dsec	108671	128970	20300	266	1719	84	69	plus	78	68	32	1.38	73.61	2	0.08	0.22	0.24	0.17	0.26	69	31	77.25	71.67	28.35	13.69	45.72	49.17	0	5.11
utg000012l_Dsec	196287	209958	13672	259	1674	122	81	plus	88	70	34	1.16	46.69	41	0.09	0.17	0.24	0.17	0.21	81	19	82.9	3.34	98.54	9.68	28.57	60.9	10.53	0
utg000013c_Dsec	298511	306209	7699	254	1642	213	89	plus	99	70	9	2.65	12.11	62	0.11	0.59	0.32	0.16	0.13	89	11	99.03	54.54	45.46	5.45	67.62	32.38	0	0
utg000003l_Dsec	1963102	1977787	14686	221	1428	97	53	plus	41	86	22	0.79	97.02	12	0.28	1.14	0.77	0.14	0.13	53	47	41.07	0	100	13.46	92.79	0	7.21	0
utg000020l_Dsec	46	9886	9841	201	1299	131	88	plus	100	76	22	34.27	179.87	97	0.26	1.2	0.57	0.13	0.11	88	12	100	0	100	4.28	0	100	0	0
utg000014l_Dsec	500114	506664	6551	200	1293	197	82	plus	82	60	35	1.14	61.75	66	0.07	0.41	0.27	0.13	0.15	82	18	82.34	47.83	52.17	4.93	5.21	93.57	1.22	0
utg000002l_Dsec	415662	424576	8915	193	1247	139	84	plus	91	82	16	-0.32	4.04	5	0.1	0.22	0.14	0.12	0.11	84	16	89	36.27	63.73	21.39	70.38	29.62	0	0
utg000012l_Dsec	942052	949501	7450	187	1209	162	79	minus	97	75	48	3.24	25.74	54	0.06	0.18	0.2	0.12	0.15	21	79	81.77	83.17	16.83	7.31	52.56	46.73	0	0.71
utg000014l_Dsec	103253	114680	11428	179	1157	101	94	minus	78	56	24	999	145.06	63	0.17	0.46	0.36	0.12	0.11	6	94	78.09	79.91	20.15	13.39	100	0	0	0
utg000012l_Dsec	1107032	1120267	13236	178	1150	86	54	minus	83	64	34	9.03	174.63	59	0.06	0.17	0.2	0.12	0.16	46	54	82	92.67	7.33	10	54.52	45.48	0	0
utg000021l_Dsec	37305	49718	12414	177	1144	103	80	minus	92	78	23	1.82	60.01	98_99	0.07	0.43	0.31	0.12	0.14	20	80	90.3	74.71	25.47	9.49	9.12	87.57	0	3.32
utg000014l_Dsec	210312	229382	19071	168	1086	56	52	minus	78	59	32	-0.23	12.32	65	0.12	0.41	0.35	0.11	0.16	48	52	66.49	64.12	36.01	12.87	14.86	74.01	10.24	0.89
utg000017l_Dsec	143454	154833	11380	164	1060	93	69	minus	99	38	26	5.73	55.98	89	0.24	0.71	0.41	0.11	0.08	31	69	93.85	2.65	99.49	5.91	93.48	6.52	0	0
utg000030l_Dsec	116	8656	8541	157	1015	118	81	minus	99	64	30	-0.51	34.18	116	0.09	0.24	0.17	0.1	0.13	19	81	93.74	97.96	2.82	6.42	34.73	63.91	1.37	0
utg000012l_Dsec	509736	515726	5991	156	1008	168	99	plus	98	90	16	-0.23	77.52	46	0.16	0.65	0.38	0.1	0.04	99	1	97.53	0	100	7.96	100	0	0	0
utg000011l_Dsec	160426	170978	10553	138	892	84	52	plus	96	62	28	16.86	8.82	29	0.09	0.23	0.19	0.09	0.13	52	48	91.07	69.12	30.88	7.49	68.9	31.1	0	0
utg000011l_Dsec	290047	299946	9900	134	866	87	71	minus	91	62	37	-0.34	24.41	30	0.04	0.1	0.1	0.09	0.12	29	71	87.28	83.75	16.25	14.18	57.22	42.78	0	0
utg000018l_Dsec	247129	255751	8623	132	853	98	83	plus	81	46	21	999	6.43	92	0.03	0.08	0.1	0.09	0.1	83	17	80.84	25.51	74.59	14.98	59.34	40.66	0	0
utg000009l_Dsec	569295	576733	7439	129	834	112	54	minus	95	54	19	8.72	86.34	20	0.04	0.13	0.1	0.08	0.1	46	54	82.9	76.89	23.11	9.23	14.97	70.62	9.1	5.32
utg000015l_Dsec	311296	319313	8018	128	827	103	94	plus	94	33	32	0	52.72	81	0.03	0.09	0.15	0.08	0.07	94	6	91.84	42.11	59.38	13	52.49	47.51	0	0
utg000014l_Dsec	3294355	3303698	9344	124	801	85	69	plus	74	70	36	16.43	24.08	77	0.03	0.09	0.14	0.08	0.12	69	31	74.2	25.13	74.96	7.46	10.17	35.08	47.86	6.89
utg000011l_Dsec	17899	24046	6148	122	788	128	89	minus	81	85	15	4.01	68.48	28	0.03	0.1	0.1	0.08	0.09	11	89	61.26	17.79	82.21	16.57	82.21	17.79	0	0
utg000009l_Dsec	957044	965952	8909	118	763	85	65	plus	98	73	18	-0.23	5.43	22	0.04	0.1	0.1	0.08	0.08	65	35	91.65	59.27	40.73	9.32	25.31	64.39	10.3	0
utg000011l_Dsec	1297996	1305792	7797	114	737	94	74	minus	99	71	4	-0.23	54.23	34	0.05	0.28	0.16	0.07	0.04	26	74	84.72	11.31	88.83	6.05	20.25	54.39	25.36	0
utg000012l_Dsec	268209	274735	6527	112	724	110	71	minus	98	57	13	4	15.28	42	0.08	0.27	0.2	0.07	0.08	29	71	98.38	100	0	10.82	100	0	0	0
utg000012l_Dsec	757017	763934	6918	108	698	100	86	plus	98	40	54	44.54	36.15	50	0.07	0.2	0.14	0.07	0.06	86	14	97.53	10.52	89.58	10.13	67	33	0	0
utg000005l_Dsec	25183	31322	6140	107	692	112	84	plus	32	65	35	-0.32	26.68	13	0.07	0.1	0.14	0.07	0.12	84	16	31.47	6.16	97.67	9.79	64.21	0	12.06	23.73
utg000017l_Dsec	517399	523769	6371	98	633	99	88	minus	77	83	29	-0.69	56.68	90	0.09	0.25	0.19	0.06	0.06	12	88	73.74	96.7	3.3	21.46	100	0	0	0
utg000014l_Dsec	1426887	1433633	6747	88	569	84	51	minus	97	64	27	1.82	83.12	71	0.04	0.36	0.25	0.06	0.08	49	51	93.32	54.35	45.65	7.06	0.96	75.22	23.82	0
utg000006l_Dsec	453025	460454	7430	86	556	74	72	plus	95	51	38	-0.4	35.3	14	0.1	0.24	0.14	0.06	0.07	72	28	91.27	17.52	82.48	9.39	93.68	6.32	0	0
utg000017l_Dsec	1155163	1162753	7591	85	549	72	86	plus	32	71	32	-0.31	30.53	91	0.02	0.03	0.04	0.05	0.09	86	14	13.57	9.32	90.68	14.83	0	69.41	8.04	22.55
utg000027l_Dsec	7661064	7667855	6792	79	511	75	68	minus	95	57	23	4.88	37.6	113	0.1	0.61	0.41	0.05	0.07	32	68	62.57	95.74	4.26	14.98	91.31	0	0	8.69
utg000018l_Dsec	373688	379441	5754	79	511	88	73	minus	97	68	28	0	10.07	93	0.03	0.08	0.08	0.05	0.06	27	73	81.37	100	0	7.82	32.93	67.07	0	0
utg000011l_Dsec	1913373	1919998	6626	77	498	75	88	plus	85	79	23	-0.23	132.95	35	0.06	0.13	0.13	0.05	0.07	88	12	85.18	7.05	92.95	12.28	92.91	7.09	0	0
utg000038l_Dsec	759162	765278	6117	71	459	75	92	minus	92	48	58	-0.23	49.21	129	0.09	0.21	0.13	0.05	0.05	8	92	91.63	98.72	1.37	13.1	91.02	1.37	0	7.61

## Sheet: Dsim
Chromosome	start	stop	length	reads	rpm	rpkm	str_reads[%]	main_str	reps[%]	1U[%]	10A[%]	pp_zscore	pp_z_allm	pic_id	norm_rds	allm_rds	allm_sqn	unim_rds	unim_sqn	plus_rds	minus_rds	totl_rep	plus_rep	mins_rep	rep_cdiv	LTR	LINE	DNA	RC
utg000049l_Dsim	14679	60948	46270	18263	52967	1144	53	plus	17	73	38	8.49	5.15	167	1.34	1.89	1.74	5.3	3.45	53	47	15.37	6.4	93.6	11.38	66.25	6.44	9.5	17.81
utg000022l_Dsim	12083027	12173737	90711	17983	52155	629	82	plus	78	57	39	1.52	6.63	132_133	2.48	3.46	2.92	5.22	2.94	82	18	77.06	27.81	72.26	13.65	25	73.4	0.6	1
utg000025l_Dsim	137325	471846	334522	17938	52024	215	58	minus	70	68	33	4.71	19.13	138_139_140_141_142_143_144_145_146_147_148_149_150	3.03	4.84	4.93	5.32	5.21	42	58	66.59	55.56	44.49	14.09	58.87	32.83	4.75	3.55
utg000010l_Dsim	13023	183915	170893	12264	35568	320	70	plus	85	67	24	5.33	2.01	86_87_88_89_90_91_92	5.58	10.38	5.29	3.62	2.44	70	30	80.84	33.3	69.37	11.49	77.56	22.44	0	0
utg000011l_Dsim	1124931	1165176	40246	11858	34391	854	76	minus	69	69	30	0.08	17.45	101	1.23	1.63	1.4	3.44	2.1	24	76	65.02	65.53	34.92	14.26	34.46	48.01	5.37	12.15
utg000029l_Dsim	4701166	4737467	36302	11760	34107	939	61	minus	76	71	16	-0.43	10.26	159	1.06	1.87	1.17	3.41	1.63	39	61	71.85	92.35	7.72	13.39	54.27	35.65	9.49	0.58
utg000003l_Dsim	1255368	1322408	67041	11747	34069	579	56	plus	85	63	23	1.63	23.86	22_23	1.29	2.12	2.2	3.42	2.19	56	44	79.81	70.56	29.46	12.42	74.56	25.44	0	0
utg000005l_Dsim	27052	182223	155172	10862	31502	287	63	minus	69	76	25	298.55	9.14	34_35_36_37_38	2.22	3.72	3.56	3.22	2.19	37	63	66.99	59.11	41.01	10.98	64	28.7	6.13	1.16
utg000007l_Dsim	829046	1076745	247700	10823	31389	235	60	minus	79	76	25	0.8	7.76	67_68_69_70_71_72_73	1.94	3.97	3.56	3.4	3.71	40	60	69.57	63.71	36.37	13.46	50.44	39.33	6.44	3.3
utg000005l_Dsim	292428	442953	150526	9563	27735	246	57	minus	79	70	24	0.13	10.44	39_40_41_42	3.32	5	3.58	2.82	2.58	43	57	77.61	55.29	44.79	13	57.71	39.98	0.61	1.69
utg000002l_Dsim	3264391	3278789	14399	6335	18373	1275	89	plus	0	77	43	2.33	2.33	4	0.35	0.35	0.45	1.84	1.11	89	11	0	0	0	0	0	0	0	0
utg000011l_Dsim	732217	760968	28752	6271	18187	632	73	plus	64	58	33	5.54	5.38	100	0.55	0.91	0.8	1.82	1	73	27	63.62	8.01	93.78	10.84	29.77	58.82	4.76	6.64
utg000007l_Dsim	2034313	2155568	121256	5740	16647	261	55	plus	82	72	29	8.35	130.19	84_85	1.06	2.07	2.1	1.71	1.64	55	45	56.67	56.91	43.17	14.63	55.31	32.89	1.67	10.14
utg000013l_Dsim	32001	153517	121517	5285	15328	219	53	minus	78	79	34	7.03	43.49	103_104_105	1.05	2.4	2.42	1.64	1.79	47	53	74.91	67.31	32.72	14.54	71.46	20.2	4.84	3.51
utg000003l_Dsim	781476	833646	52171	4881	14156	271	70	plus	72	82	33	1.46	6.12	17	0.6	1.13	1.25	1.42	1.29	70	30	70.8	38.27	61.95	13.32	56.31	40.04	1.48	2.16
utg000003l_Dsim	2672942	2753818	80877	4650	13486	179	65	minus	66	72	27	0.97	27.66	30_31_32	0.76	1.66	1.71	1.35	1.46	35	65	59.04	30.21	69.99	13.9	67.63	25.29	3.25	3.82
utg000033l_Dsim	842573	849084	6512	4077	11824	1815	100	plus	100	71	40	0	0	161	0.46	0.47	0.35	1.18	0.44	100	0	99.86	0	100	11.15	100	0	0	0
utg000013l_Dsim	183007	278966	95960	4028	11682	190	73	plus	74	68	28	10.83	1.65	106_107_108	0.53	0.91	1.26	1.27	1.42	73	27	60.68	61.92	38.11	17.06	59.08	27.59	9.28	4.05
utg000007l_Dsim	124006	282021	158016	3986	11560	117	60	plus	67	78	34	0.24	3.35	50_51_52_53_54_55_56	0.89	1.7	1.98	1.29	1.81	60	40	70.59	50.02	50.26	12.94	45.41	45.2	2.55	6.84
utg000010l_Dsim	498521	517594	19074	3949	11453	600	76	plus	74	79	40	4.43	5.17	95	0.28	0.48	0.53	1.15	0.72	76	24	65.06	48.61	51.39	13.67	38.07	61.93	0	0
utg000028l_Dsim	605	25067	24463	3913	11349	463	66	plus	79	79	58	-0.34	-0.13	151	2.45	3.2	0.68	1.13	0.54	66	34	78.98	77.88	22.12	13.13	76.41	23.59	0	0
utg000013l_Dsim	532518	614592	82075	3527	10229	172	60	minus	91	78	28	0.63	20.57	112_113_114	1.2	1.98	1.93	1.09	1.16	40	60	84.26	57.5	42.51	10.11	69.23	26.88	2.66	1.23
utg000022l_Dsim	8777880	8791329	13450	3317	9620	715	95	plus	94	88	29	-0.3	1.05	130	0.44	0.79	0.49	0.96	0.5	95	5	94.19	0	100	6.13	65.2	24.82	9.98	0
utg000013l_Dsim	2362232	2412558	50327	2711	7863	156	61	minus	71	62	19	5.92	10.9	127	0.36	0.75	0.88	0.79	0.76	39	61	66.79	30.81	69.2	12.63	70.48	19.17	7.61	2.74
utg000013l_Dsim	681622	715718	34097	2584	7494	219	66	plus	84	73	30	10.98	11.35	115	0.34	0.56	0.53	0.75	0.59	66	34	78.75	43.45	57.73	11.02	35.04	54	6.17	4.79
utg000011l_Dsim	53053	63800	10748	2525	7323	681	65	minus	50	78	9	-0.26	0.27	97	0.57	1.47	0.72	0.73	0.21	35	65	49.79	36.16	63.84	14.57	22.02	65.29	0	12.7
utg000003l_Dsim	1506048	1561615	55568	2463	7143	154	54	plus	87	60	28	27.21	32.61	25_26	0.82	1.55	1.13	0.73	0.87	54	46	81.97	39.89	60.12	12.15	60.01	39.72	0	0.27
utg000003l_Dsim	919533	960998	41466	2416	7007	191	65	plus	82	70	42	12.17	0.5	18_19	0.43	1	0.98	0.71	0.72	65	35	77.75	32.21	67.79	13.48	63.16	32.82	4.02	0
utg000028l_Dsim	1795366	1811712	16347	2289	6639	406	82	minus	9	65	34	-0.39	-0.39	154	0.13	0.14	0.26	0.66	0.61	18	82	8.69	19.65	80.35	9.62	0	0	83.66	16.34
utg000025l_Dsim	20090	86653	66564	2225	6453	143	69	plus	75	75	38	24.24	1.85	135_136_137	0.38	1.3	1.28	0.69	0.65	69	31	69.43	74.59	25.45	10.5	31.14	61.75	4.09	3.02
utg000007l_Dsim	344117	415305	71189	1974	5725	146	65	minus	75	76	24	15.62	79.17	59_60_61	0.5	1.37	1.49	0.63	0.78	35	65	69.68	54.78	45.22	14.32	76.73	12.64	7.35	3.27
utg000029l_Dsim	4187520	4205826	18307	1973	5722	312	54	minus	58	72	42	14.34	0.49	157	0.18	0.38	0.47	0.57	0.62	46	54	55.26	50.42	49.58	11.12	13.83	79.37	5.83	0.97
utg000013l_Dsim	2182057	2213850	31794	1707	4951	155	58	plus	83	70	23	10.23	22.71	126	0.31	0.78	0.67	0.5	0.57	58	42	80.47	51.11	48.89	7.92	51.95	37.46	8.44	2.15
utg000003l_Dsim	119092	149795	30704	1590	4611	182	54	minus	63	66	26	3.5	5.11	6_7_8	0.2	0.29	0.6	0.46	0.63	46	54	67.08	65.71	34.3	13.75	60.79	30.03	9.19	0
utg000029l_Dsim	595299	603942	8644	1478	4287	495	73	minus	0	82	36	0.45	0.45	155	0.08	0.08	0.15	0.43	0.38	27	73	0	0	0	0	0	0	0	0
utg000013l_Dsim	1361630	1400412	38783	1435	4162	130	56	plus	79	64	34	5.73	13.55	119_120	0.33	0.64	0.73	0.42	0.43	56	44	77.94	78.06	22.64	15.38	45.26	39.04	2.47	13.23
utg000013l_Dsim	1708073	1726608	18536	1352	3921	211	78	minus	78	48	17	2.8	8.98	125	0.28	0.38	0.41	0.39	0.29	22	78	78.18	45.17	54.85	11.12	69.92	27.98	0	2.09
utg000013l_Dsim	1505031	1547469	42439	1300	3770	152	64	minus	76	62	20	-0.4	21.57	121_122	0.19	0.37	0.46	0.39	0.36	36	64	59.51	62.91	37.15	18.87	83.91	16.09	0	0
utg000003l_Dsim	2787918	2800377	12460	1253	3634	291	53	minus	93	79	29	9.26	5.3	33	0.15	0.28	0.36	0.36	0.41	47	53	93.33	81.34	18.66	10.21	82.91	17.09	0	0
utg000003l_Dsim	405765	460300	54536	1250	3625	104	60	minus	85	70	19	-0.17	1.88	13_14_15	0.36	0.87	0.77	0.41	0.56	40	60	83.62	56.57	43.58	15.76	47.75	47.39	4.19	0.67
utg000033l_Dsim	1768233	1776975	8743	1112	3225	368	65	minus	58	73	28	-0.16	5.82	162	0.27	0.78	0.35	0.32	0.36	35	65	37.57	99.03	0.97	9.37	93.34	0	0	6.66
utg000034l_Dsim	1926003	1935807	9805	1104	3202	326	68	minus	0	43	17	1.33	1.33	164	0.06	0.06	0.08	0.32	0.2	32	68	0	0	0	0	0	0	0	0
utg000054c_Dsim	42655	48669	6015	1005	2915	484	93	minus	56	85	3	0.41	13.47	168	0.31	0.38	0.19	0.29	0.09	7	93	56.11	100	0	15.07	100	0	0	0
utg000006l_Dsim	381234	395231	13998	847	2456	175	89	plus	81	80	52	-0.23	14.95	48	0.25	0.27	0.31	0.25	0.19	89	11	81.38	5.14	94.86	14.47	94.42	5.58	0	0
utg000003l_Dsim	1102560	1116937	14378	846	2454	170	86	minus	90	74	39	-0.34	41.29	20	0.12	0.25	0.28	0.25	0.29	14	86	60.56	18.48	81.53	13.15	65.1	28.81	2.88	3.22
utg000032l_Dsim	3384135	3395872	11738	834	2419	206	55	minus	81	52	37	4.37	15.34	160	0.21	0.65	0.33	0.24	0.15	45	55	80.58	0	100	4.87	100	0	0	0
utg000038l_Dsim	537295	547986	10692	829	2404	224	85	minus	38	76	23	6.12	6	165	0.06	0.09	0.11	0.24	0.22	15	85	27.74	88.5	11.5	16.58	0	55.9	13.17	28.35
utg000007l_Dsim	592618	623969	31352	745	2161	93	78	minus	77	66	31	-0.17	0.71	62_63_64	0.2	0.42	0.45	0.22	0.31	22	78	67.44	61.4	38.62	14.04	72.52	22.83	3.12	1.53
utg000006l_Dsim	36393	49774	13382	690	2001	149	79	plus	72	71	37	1.13	11.56	46	0.08	0.1	0.18	0.2	0.28	79	21	71.7	31.84	68.36	15.27	54.22	36.38	1.06	8.34
utg000007l_Dsim	1763039	1787433	24395	666	1932	103	50	plus	77	62	27	0.69	13.98	81_82	0.08	0.13	0.19	0.19	0.28	50	50	60.39	52.77	47.23	11.09	45.41	52.07	0	2.52
utg000003l_Dsim	28106	45002	16897	647	1876	111	56	plus	95	62	21	-0.26	1.63	5	0.34	0.65	0.41	0.19	0.17	56	44	95.03	43.36	56.64	10.42	55.32	44.68	0	0
utg000003l_Dsim	1171032	1183531	12500	632	1833	146	52	minus	86	84	32	10.81	119.28	21	0.07	0.14	0.17	0.18	0.19	48	52	84.74	15.12	84.88	10.88	27.96	65.33	4.84	1.87
utg000028l_Dsim	518067	529626	11560	596	1729	149	51	minus	66	60	13	-0.48	38.07	153	0.08	0.13	0.2	0.17	0.16	49	51	63.37	99.54	0.72	12.06	13.49	80.49	0.72	5.3
utg000010l_Dsim	432865	439962	7098	590	1711	241	98	minus	75	93	5	-0.32	69.94	94	0.11	0.19	0.19	0.17	0.12	2	98	74.85	100	0	20.83	100	0	0	0
utg000029l_Dsim	4313360	4322256	8897	572	1659	186	64	minus	44	65	15	0.19	6.95	158	0.06	0.18	0.19	0.17	0.17	36	64	44.05	88.26	11.89	9.34	5.47	76.84	0	17.7
utg000007l_Dsim	1928046	1942962	14917	565	1639	109	84	plus	73	65	21	-0.62	69.91	83	0.05	0.07	0.12	0.16	0.18	84	16	60.93	29.75	70.37	12.27	58.89	32.92	0	8.19
utg000013l_Dsim	845009	857163	12155	559	1621	133	66	plus	80	56	28	5.96	7.5	116	0.14	0.25	0.29	0.16	0.26	66	34	79.82	55.33	44.69	8.09	0	81.57	17.95	0.48
utg000007l_Dsim	678300	695874	17575	503	1459	83	88	minus	88	69	45	4.24	1.81	66	0.07	0.17	0.27	0.15	0.23	12	88	69.47	93.85	6.15	12.28	41.85	53.28	0	4.87
utg000003l_Dsim	162313	201002	38690	503	1459	79	50	plus	77	75	31	25.07	1.08	9_10_11	0.31	0.66	0.62	0.19	0.29	50	50	71.06	70.85	29.16	11.57	76.7	11.81	10.51	0.98
utg000029l_Dsim	3610577	3621888	11312	501	1453	128	85	plus	0	62	21	1.07	10.1	156	0.12	0.28	0.34	0.15	0.14	85	15	0	0	0	0	0	0	0	0
utg000005l_Dsim	673846	695325	21480	486	1410	78	80	plus	88	71	21	-0.47	12.38	43_44	0.25	1	0.58	0.15	0.19	80	20	88.17	31.27	68.83	7.73	43.09	47.91	7.23	1.78
utg000003l_Dsim	234367	244648	10282	477	1383	134	94	plus	84	74	18	-0.45	999.22	12	0.04	0.04	0.1	0.14	0.17	94	6	83.18	2.35	97.65	17.63	60.89	36.84	0	2.27
utg000001l_Dsim	6813328	6839869	26542	461	1337	70	68	plus	72	78	31	2.08	15.96	2_3	0.12	0.24	0.33	0.16	0.24	68	32	64.26	10.68	89.33	13.06	59.44	38.43	0	2.13
utg000007l_Dsim	307051	329928	22878	451	1308	80	71	minus	66	57	25	-0.22	5.85	57_58	0.09	0.22	0.33	0.15	0.24	29	71	70.9	43.2	56.8	12.23	45.15	54.85	0	0
utg000013l_Dsim	1600016	1612510	12495	429	1244	99	82	minus	82	74	25	1.2	15.37	123	0.06	0.1	0.14	0.12	0.21	18	82	76.85	75.89	24.11	14.71	18.54	78.94	0	2.52
utg000011l_Dsim	676883	684596	7714	423	1227	159	72	plus	78	68	38	-0.35	3.33	99	0.06	0.09	0.14	0.12	0.09	72	28	78.07	12.77	87.23	16.08	37.44	41.49	21.07	0
utg000007l_Dsim	643118	650936	7819	404	1172	149	80	minus	85	73	25	-0.14	29.57	65	0.05	0.07	0.1	0.12	0.1	20	80	72.9	70.84	29.19	7.68	34.83	65.17	0	0
utg000015l_Dsim	8261994	8267137	5144	401	1163	226	87	plus	100	44	88	-0.23	4.32	129	0.04	0.15	0.2	0.12	0.05	87	13	100	0	100	3.75	0	100	0	0
utg000001l_Dsim	1040761	1047100	6340	391	1134	178	83	minus	0	58	56	29.1	29.1	1	0.02	0.02	0.06	0.11	0.15	17	83	0	0	0	0	0	0	0	0
utg000022l_Dsim	11934212	11943961	9750	381	1105	113	71	minus	79	78	18	0	0.11	131	0.05	0.08	0.08	0.11	0.11	29	71	65.83	51.93	48.07	15.18	0	96.48	3.52	0
utg000007l_Dsim	1561226	1579788	18563	377	1093	72	59	plus	83	73	18	-0.46	16.56	78_79	0.08	0.1	0.16	0.11	0.17	59	41	83.61	49.78	50.22	16.54	15	85	0	0
utg000013l_Dsim	365359	372063	6705	376	1090	162	96	plus	75	91	16	-0.49	11.85	109	0.04	0.1	0.22	0.11	0.14	96	4	74.94	38.61	61.39	16.32	100	0	0	0
utg000010l_Dsim	923684	935024	11341	372	1079	95	65	minus	16	72	34	0	0.15	96	0.03	0.03	0.07	0.11	0.15	35	65	15.72	50.53	49.47	12.97	0	49.47	0	50.53
utg000007l_Dsim	1201043	1208175	7133	337	977	136	68	plus	95	76	37	2.2	6.04	75	0.12	0.35	0.24	0.1	0.12	68	32	94.71	8.85	91.24	5.35	8.84	91.16	0	0
utg000033l_Dsim	1819865	1824895	5031	292	847	168	91	minus	77	90	9	0	8.22	163	0.13	0.56	0.34	0.08	0.04	9	91	76.68	0	100	14.4	0	100	0	0
utg000003l_Dsim	1393065	1400637	7573	279	809	106	96	minus	37	71	4	0	0.19	24	0.09	0.2	0.21	0.08	0.05	4	96	37.3	64.88	35.22	13.19	59.34	35.55	5.11	0
utg000013l_Dsim	944748	954168	9421	278	806	85	54	plus	71	73	41	1.35	1.7	117	0.09	0.13	0.12	0.08	0.15	54	46	71.5	58.48	41.52	17.86	70.49	29.51	0	0
utg000013l_Dsim	1924	10922	8999	248	719	79	77	minus	83	67	26	-0.34	16.12	102	0.03	0.06	0.11	0.07	0.12	23	77	80.39	99.38	0.62	14.97	65.73	33.69	0.57	0
utg000007l_Dsim	1459008	1467832	8825	241	699	79	92	plus	79	83	11	-0.37	63.4	76	0.04	0.06	0.07	0.07	0.1	92	8	78.9	0.26	100	13.29	42.54	55.64	0	1.82
utg000013l_Dsim	1660338	1667749	7412	214	621	83	56	minus	58	65	33	-0.63	1.84	124	0.02	0.03	0.08	0.06	0.12	44	56	55.56	59.57	40.43	16.53	9.75	90.25	0	0
utg000011l_Dsim	585241	593737	8497	198	574	67	79	minus	31	91	37	-0.52	-0.52	98	0.01	0.01	0.04	0.06	0.1	21	79	31.25	39.92	60.08	16.65	0	0	0	100
utg000007l_Dsim	1146404	1153363	6960	195	566	81	90	minus	78	73	28	0	12.82	74	0.04	0.04	0.08	0.06	0.09	10	90	78.48	82.44	17.58	12.08	11.55	68.34	19.53	0.58
utg000003l_Dsim	2229176	2235763	6588	186	539	81	71	plus	83	84	22	-0.15	17.95	28	0.1	0.14	0.14	0.05	0.08	71	29	78.07	16.08	83.92	18.32	100	0	0	0
utg000038l_Dsim	731788	738867	7080	170	493	69	92	minus	60	87	12	-0.4	16.63	166	0.02	0.03	0.08	0.05	0.07	8	92	59.84	100	0	17.09	82.98	14.82	0	2.2
utg000007l_Dsim	97662	104934	7273	161	467	64	65	minus	98	83	21	8.11	114.65	49	0.05	0.22	0.2	0.05	0.06	35	65	86.95	2.8	97.2	12.05	97.69	0	0	2.31
utg000007l_Dsim	1622292	1627710	5419	160	464	85	93	plus	71	73	14	-0.23	-0.23	80	0.02	0.02	0.03	0.05	0.06	93	7	67.41	17.68	85	14.84	52.02	0	34.35	13.62
utg000013l_Dsim	445175	450804	5630	152	441	78	72	minus	66	67	45	-0.45	6.04	110	0.05	0.08	0.08	0.04	0.08	28	72	56.15	0	100	2.5	0	100	0	0
utg000013l_Dsim	477151	483232	6082	150	435	71	87	plus	97	63	28	7.27	36.86	111	0.01	0.02	0.05	0.04	0.09	87	13	96.81	0	100	15.3	100	0	0	0
utg000006l_Dsim	326188	333880	7693	142	412	53	68	plus	78	75	46	-0.65	4.82	47	0.02	0.12	0.08	0.04	0.08	68	32	77.67	12.47	87.53	17.01	56.46	31.07	12.47	0
utg000003l_Dsim	1929116	1936737	7622	141	409	53	72	minus	87	56	30	22.15	0.63	27	0.02	0.05	0.08	0.04	0.07	28	72	83.43	90.66	9.34	13.28	65.08	34.92	0	0
utg000003l_Dsim	2294280	2300612	6333	135	392	61	70	minus	95	61	21	0	11.62	29	0.06	0.09	0.07	0.04	0.05	30	70	94.69	84.89	15.11	8.56	2.75	81.7	15.56	0
utg000013l_Dsim	1085149	1091888	6740	131	380	56	66	minus	57	73	28	4.24	8.35	118	0.04	0.06	0.1	0.04	0.07	34	66	56.87	100	0	23.53	83.02	16.98	0	0
utg000010l_Dsim	217080	225543	8464	131	380	44	74	minus	91	76	14	0	4.39	93	0.19	0.75	0.42	0.04	0.05	26	74	90.55	54.16	45.84	16.84	100	0	0	0
utg000023l_Dsim	7173605	7178861	5257	127	368	70	81	plus	2	84	48	0	0	134	0.01	0.01	0.03	0.04	0.06	81	19	2	0	100	10.2	0	0	0	100
utg000028l_Dsim	85965	91956	5992	124	360	60	91	plus	70	73	39	6.17	20.71	152	0.02	0.04	0.08	0.04	0.07	91	9	70.36	41.32	58.68	18.18	100	0	0	0
utg000007l_Dsim	1509965	1515684	5720	121	351	61	85	minus	62	83	15	0	0.02	77	0.04	0.14	0.07	0.04	0.06	15	85	59.06	98.37	1.63	10.32	1.11	82.83	0	16.06
utg000003l_Dsim	509588	515814	6227	109	316	50	65	plus	92	87	70	15.43	0.84	16	0.02	0.05	0.04	0.03	0.03	65	35	91.54	64.28	35.72	17.24	56.32	43.68	0	0
utg000005l_Dsim	748612	753790	5179	109	316	61	94	plus	55	95	71	0	6.89	45	0.01	0.02	0.03	0.03	0.04	94	6	51.15	0	100	13.19	100	0	0	0

## Sheet: Dyak
Chromosome	start	stop	length	reads	rpm	rpkm	str_reads[%]	main_str	reps[%]	1U[%]	10A[%]	pp_zscore	pp_z_allm	pic_id	norm_rds	allm_rds	allm_sqn	unim_rds	unim_sqn	plus_rds	minus_rds	totl_rep	plus_rep	mins_rep	rep_cdiv	LTR	LINE	DNA	RC
utg000068l_Dyak	8	535383	535376	346235	416653	902	59	minus	67	82	30	8.52	31.98	125_126_127_128_129_130	25.8	41.04	31	42.46	31.58	41	59	60.32	37.51	62.77	13.12	62.3	18.91	12.84	5.95
utg000001l_Dyak	1315	310683	309369	221138	266114	929	66	plus	73	79	30	2.76	30.07	1_2_3_4	12.67	21.57	17.04	26.63	17.63	66	34	62.76	39.08	61.26	12.56	55.14	22.55	12.87	9.44
utg000006l_Dyak	5346203	5514147	167945	41001	49340	358	92	plus	76	78	30	2.13	14.72	32_33_34_35_36	4.43	6.65	6.44	4.96	4.52	92	8	71.34	23.09	77.02	12.54	62.36	25.34	8.91	3.4
utg000004l_Dyak	3531324	3594572	63249	20184	24289	404	85	plus	66	83	29	6.11	32.19	25_26	1.13	1.99	1.9	2.43	2.5	85	15	56.48	29.79	70.21	10.01	8.8	8.05	40.54	42.62
utg000002l_Dyak	4384151	4392604	8454	12321	14827	1753	100	minus	34	77	23	-0.32	5.01	14	0.38	0.43	0.33	1.48	0.76	0	100	22.71	40.21	59.79	12.38	0	44.48	7.81	47.71
utg000007l_Dyak	1899917	1908145	8229	8653	10413	1265	99	minus	34	77	18	1.39	7.14	37	0.4	0.64	0.46	1.04	0.56	1	99	6.54	100	0	4.7	0	0	0	100
utg000074l_Dyak	236278	284409	48132	3046	3666	108	69	plus	72	83	25	1.98	25.97	133_134	0.5	1.04	1.15	0.37	0.57	69	31	76.28	33.66	66.7	9.98	26.85	62.25	0.33	10.56
utg000074l_Dyak	11397	30891	19495	2714	3266	167	96	plus	81	80	30	-0.18	16.41	131	0.38	0.66	0.73	0.33	0.41	96	4	55.97	1.14	98.86	11.78	59.61	37.03	0.96	2.4
utg000011l_Dyak	5170389	5183979	13591	2088	2513	184	91	minus	80	80	18	2.18	4.2	46	0.15	0.21	0.29	0.25	0.39	9	91	76.46	65.78	37.53	11.55	70.13	8.14	13.16	8.56
utg000009l_Dyak	1028312	1046903	18592	1808	2176	117	93	plus	34	78	30	24.25	6.23	41	0.09	0.16	0.32	0.22	0.38	93	7	28.8	16.68	83.36	14.68	20.65	0	66.33	13.02
utg000004l_Dyak	1213977	1228712	14736	1770	2130	144	94	minus	56	84	17	3.01	26.47	23	0.11	0.22	0.27	0.21	0.34	6	94	46.15	74.09	25.91	14.18	0	67.87	25.47	6.66
utg000011l_Dyak	4879991	4925755	45765	1550	1865	72	68	plus	82	79	30	6.71	13.39	44_45	0.18	0.54	0.78	0.22	0.47	68	32	79.41	82.44	18.09	13.15	49.93	22.6	4.69	22.78
utg000001l_Dyak	655626	663864	8239	1277	1537	186	98	minus	34	85	24	3.04	2.67	5	0.04	0.04	0.08	0.15	0.23	2	98	26.17	58.16	41.98	10.61	11.55	31.42	42.84	14.19
utg000034l_Dyak	984325	1041865	57541	1112	1338	41	51	minus	96	82	22	2.86	19.57	92_93	0.41	0.9	0.96	0.15	0.36	49	51	83.64	58.89	42.17	14.64	54.06	38.33	0	7.61
utg000015l_Dyak	5035145	5045845	10701	1112	1338	125	98	minus	34	82	34	10.62	22.4	51	0.13	0.55	0.38	0.13	0.23	2	98	33.5	57.82	43.4	11.66	100	0	0	0
utg000029l_Dyak	1596694	1604467	7774	946	1138	146	92	minus	64	93	33	-0.35	12.72	81	0.13	0.41	0.3	0.11	0.09	8	92	55.67	19.39	80.61	17.93	100	0	0	0
utg000056l_Dyak	306087	330824	24738	885	1065	43	52	plus	95	74	26	1.07	4.79	116	0.15	0.44	0.43	0.11	0.24	52	48	91.6	63.12	39.61	9.28	95.92	0	0	4.08
utg000044l_Dyak	1184292	1194010	9719	878	1057	108	58	minus	61	88	16	9.85	21.64	102	0.07	0.26	0.31	0.11	0.14	42	58	58.8	0	100	9.7	87.42	0	12.58	0
utg000055l_Dyak	3685352	3698607	13256	873	1051	79	68	minus	37	77	37	18.46	18.62	113	0.23	0.53	0.56	0.11	0.21	32	68	37.19	1.34	98.66	10.78	98.67	0	0	1.33
utg000002l_Dyak	11558983	11565681	6699	825	993	148	83	minus	60	87	48	5.48	5.39	17	0.06	0.08	0.08	0.1	0.11	17	83	0	0	0	0	0	0	0	0
utg000003l_Dyak	153265	176957	23693	820	987	41	77	minus	92	78	21	3.08	12.94	19	0.08	0.26	0.26	0.1	0.26	23	77	91.2	65.14	38.83	11.91	59.36	38.92	0	1.72
utg000034l_Dyak	622082	627694	5613	819	986	175	96	minus	42	86	37	3.5	13.45	91	0.1	0.13	0.18	0.1	0.13	4	96	42.42	100	0	25.86	100	0	0	0
utg000011l_Dyak	5455780	5469949	14170	807	971	68	96	minus	68	81	16	-0.09	13.99	47	0.11	0.22	0.23	0.1	0.2	4	96	67.57	50.13	54.15	12.22	75.17	5.33	0	19.49
utg000002l_Dyak	2597773	2602915	5143	792	953	185	93	minus	63	87	40	3.96	2.4	13	0.03	0.05	0.08	0.1	0.17	7	93	62.82	85.95	14.36	20.19	16.56	64.9	4.57	13.97
utg000004l_Dyak	3250509	3257996	7488	782	941	125	71	minus	75	78	30	26.23	13.87	24	0.09	0.32	0.22	0.09	0.21	29	71	58.95	96.76	3.24	20.89	100	0	0	0
utg000007l_Dyak	7415176	7423279	8104	700	842	103	57	plus	87	61	35	1.76	10.94	39	0.03	0.13	0.22	0.08	0.16	57	43	65.04	91.84	8.16	5.33	99.01	0	0	0.99
utg000042l_Dyak	896103	906822	10720	637	767	71	56	plus	79	58	22	-0.32	17.44	100	0.2	0.58	0.51	0.08	0.14	56	44	79.36	17.73	88.34	8.65	100	0	0	0
utg000040l_Dyak	77151	83878	6728	635	764	113	87	plus	100	98	8	-0.32	13.35	98	0.12	0.43	0.26	0.08	0.02	87	13	100	43.3	60.08	6.54	100	0	0	0
utg000003l_Dyak	426132	436945	10814	555	668	61	87	plus	97	85	25	3.47	6.94	21	0.04	0.09	0.17	0.07	0.15	87	13	70.09	45.74	54.26	9.32	79.73	14.2	0	6.07
utg000026l_Dyak	364288	370534	6247	554	667	106	100	minus	84	89	29	0	1.7	73	0.03	0.1	0.21	0.07	0.1	0	100	84.36	100	0	12.9	100	0	0	0
utg000018l_Dyak	61209	74725	13517	507	610	45	96	minus	83	73	36	2.86	1.43	58	0.03	0.05	0.14	0.06	0.16	4	96	81.71	54.76	45.29	16.27	61.05	29.69	0	9.25
utg000036l_Dyak	561135	578151	17017	494	594	34	67	plus	67	66	25	-0.34	2.27	97	0.02	0.05	0.1	0.06	0.13	67	33	46.68	31.47	68.53	7.18	56.64	13.64	19.81	9.9
utg000055l_Dyak	7438	21799	14362	488	587	40	91	minus	70	82	27	5.34	74.77	112	0.12	0.37	0.52	0.06	0.08	9	91	70.38	100	0	8.3	0.87	99.13	0	0
utg000031l_Dyak	413145	422959	9815	473	569	57	70	plus	95	65	35	1.48	8.63	84	0.03	0.07	0.16	0.06	0.14	70	30	84.65	90.38	9.62	11.38	49.87	42.85	5.56	1.72
utg000042l_Dyak	5289041	5298878	9838	467	562	57	70	minus	45	80	27	5.57	21.65	101	0.02	0.06	0.12	0.06	0.13	30	70	44.53	78.02	23.67	6.59	60.62	36.01	0	3.37
utg000048l_Dyak	3056	17105	14050	445	536	38	96	minus	22	92	15	-0.52	23.6	106	0.13	0.3	0.44	0.05	0.07	4	96	21.69	100	0	30.88	0	100	0	0
utg000009l_Dyak	1158278	1173785	15508	437	526	33	60	minus	55	78	34	2.45	4.96	42	0.03	0.05	0.12	0.05	0.14	40	60	40.17	54.03	45.97	13.22	22.41	3.52	44.76	29.3
utg000023l_Dyak	1170074	1181479	11406	416	501	43	97	minus	95	84	19	3.01	11.5	68	0.05	0.18	0.27	0.05	0.12	3	97	43.83	94.72	5.28	11.05	94.84	0	0	5.16
utg000024l_Dyak	545558	550834	5277	406	489	92	99	plus	81	81	43	-0.43	1.11	71	0.02	0.03	0.09	0.05	0.11	99	1	81.01	85.89	14.11	17.41	82.97	17.03	0	0
utg000058l_Dyak	340099	351647	11549	391	471	40	93	minus	92	85	23	0.39	2.41	117	0.06	0.13	0.13	0.05	0.1	7	93	92.09	83.06	20.54	7.32	82.33	0	9.86	7.81
utg000040l_Dyak	160809	172950	12142	389	468	38	92	plus	97	82	37	0.28	29.26	99	0.08	0.17	0.14	0.05	0.11	92	8	94.86	22.65	82.87	9.89	99.6	0.4	0	0
utg000026l_Dyak	676341	684973	8633	386	465	53	98	minus	98	85	80	-0.42	15.71	75	0.2	0.54	0.29	0.05	0.03	2	98	92.08	93.9	8.58	9.46	94.68	4.56	0	0.76
utg000045l_Dyak	553118	566639	13522	374	450	33	57	minus	89	65	26	4.06	2.27	103	0.02	0.06	0.13	0.05	0.14	43	57	61.66	16.11	83.89	11.67	85.05	13.34	1.61	0
utg000034l_Dyak	1697198	1705510	8313	374	450	54	69	minus	91	75	38	-0.02	6.82	94	0.07	0.15	0.15	0.05	0.1	31	69	83.4	100	0	8.65	0	100	0	0
utg000060l_Dyak	300028	308891	8864	373	449	50	84	minus	70	68	34	1.41	6.65	122	0.02	0.03	0.08	0.04	0.1	16	84	65.46	41.45	58.55	15.69	92.32	7.68	0	0
utg000002l_Dyak	12280129	12290776	10648	368	443	41	100	plus	41	91	19	0	0	18	0.02	0.02	0.06	0.04	0.12	100	0	0	0	0	0	0	0	0	0
utg000022l_Dyak	64769	75363	10595	366	440	41	58	minus	98	60	34	0.57	11.9	63	0.04	0.18	0.26	0.04	0.11	42	58	46.26	0	100	6.7	95.47	0	0	4.53
utg000016l_Dyak	742207	752815	10609	350	421	39	93	plus	65	77	23	-0.71	24.17	56	0.01	0.03	0.09	0.04	0.1	93	7	48.06	36.65	63.35	21.19	93.35	2.68	0	3.96
utg000023l_Dyak	950231	966956	16726	348	419	30	52	plus	100	77	22	0.93	14.47	66_67	0.18	0.43	0.35	0.04	0.09	52	48	99.83	37.86	66.64	8.98	100	0	0	0
utg000024l_Dyak	30034	47614	17581	341	410	31	74	minus	80	68	25	7.41	12.48	69_70	0.1	0.23	0.21	0.04	0.11	26	74	52.7	90.07	9.93	20.04	92.59	2.94	0	4.47
utg000016l_Dyak	428258	437628	9371	333	401	42	90	minus	96	83	28	-0.53	7.19	54	0.02	0.06	0.11	0.04	0.1	10	90	72.86	64.32	35.68	9.9	83.77	16.23	0	0
utg000029l_Dyak	1335736	1341330	5595	326	392	70	72	plus	73	67	15	3.88	12.87	80	0.02	0.05	0.06	0.04	0.05	72	28	70.74	51.49	48.56	12.25	58.04	41.96	0	0
utg000029l_Dyak	217064	228953	11890	325	391	32	70	minus	93	80	20	-0.85	11.18	79	0.06	0.11	0.14	0.04	0.11	30	70	69.11	66.68	39.04	13.47	87.97	0	1.06	10.97
utg000060l_Dyak	191499	203857	12359	324	390	31	84	minus	94	84	15	2.69	13.16	120	0.16	0.27	0.27	0.04	0.11	16	84	81.33	66.36	33.64	14.81	21.92	78.08	0	0
utg000019l_Dyak	303059	313908	10850	317	381	35	94	plus	99	77	20	-0.35	17.68	60	0.06	0.14	0.15	0.04	0.1	94	6	91.53	34.05	68.78	11.94	86.81	0	10.64	2.55
utg000015l_Dyak	6342658	6348908	6251	304	366	58	98	minus	34	93	4	-0.43	26.53	52	0.03	0.08	0.06	0.04	0.03	2	98	33.56	100	0	7	0	100	0	0
utg000060l_Dyak	251420	258326	6907	302	363	52	93	minus	87	74	13	0.33	5.72	121	0.02	0.06	0.11	0.04	0.08	7	93	75.75	75.34	24.66	9.11	69.99	30.01	0	0
utg000034l_Dyak	204146	210726	6581	285	343	52	95	plus	79	86	5	-0.23	8.64	89	0.04	0.08	0.11	0.03	0.04	95	5	78.67	40.82	59.18	18.01	63.23	36.77	0	0
utg000022l_Dyak	739146	746472	7327	280	337	45	72	minus	98	88	14	-0.23	18.67	64	0.06	0.18	0.19	0.03	0.05	28	72	80.85	34.17	71.19	10.88	100	0	0	0
utg000032l_Dyak	52468	65427	12960	270	325	25	56	minus	83	79	28	-0.48	16.96	86	0.06	0.21	0.18	0.03	0.08	44	56	80.91	77.26	22.95	15.07	55.32	14.35	5.7	24.63
utg000036l_Dyak	382017	388984	6968	264	318	45	94	minus	83	68	26	-0.5	13.24	96	0.02	0.07	0.08	0.03	0.08	6	94	82.96	9.93	90.24	13.82	90.11	1.88	0	8.01
utg000013l_Dyak	5032117	5041518	9402	257	309	32	88	plus	81	85	26	-0.63	20.32	48	0.11	0.5	0.32	0.03	0.07	88	12	80.86	42.55	58.13	13.05	72.04	7.37	2.79	17.8
utg000006l_Dyak	5313359	5321593	8235	255	307	37	82	plus	73	88	20	0.77	3.77	31	0.01	0.02	0.06	0.03	0.09	82	18	72.9	0	100	17.4	100	0	0	0
utg000016l_Dyak	570	8929	8360	253	304	36	57	plus	99	81	34	7.26	14.84	53	0.07	0.44	0.32	0.03	0.05	57	43	88.07	100	0	8.67	100	0	0	0
utg000064l_Dyak	837400	842522	5123	253	304	59	81	plus	68	85	28	5.08	7.22	124	0.02	0.02	0.07	0.03	0.08	81	19	67.58	0	100	18.1	0	100	0	0
utg000045l_Dyak	701268	709477	8210	242	291	35	95	minus	100	94	7	0	7.83	104	0.16	0.44	0.23	0.03	0.02	5	95	98.78	87.72	13.23	9.13	100	0	0	0
utg000006l_Dyak	3082902	3089410	6509	235	283	43	74	minus	53	81	32	4.45	7.29	29	0.03	0.06	0.16	0.03	0.04	26	74	45.29	100	0	24.88	100	0	0	0
utg000001l_Dyak	1014046	1021301	7256	231	278	38	94	minus	90	84	12	-0.48	-0.26	8	0.04	0.08	0.05	0.03	0.05	6	94	90.46	100	0	12.03	34.61	65.39	0	0
utg000084c_Dyak	9125	17896	8772	224	270	30	93	minus	87	87	47	2.09	7.78	135	0.03	0.12	0.26	0.03	0.05	7	93	79.43	96.66	3.34	12.22	48.67	48.11	3.22	0
utg000026l_Dyak	558291	564422	6132	219	264	43	68	minus	58	81	31	6.56	4.9	74	0.01	0.01	0.04	0.03	0.08	32	68	50.51	97.9	4.62	28.52	100	0	0	0
utg000029l_Dyak	1639945	1647509	7565	204	245	32	97	minus	95	80	21	0	12.95	82	0.01	0.04	0.08	0.02	0.06	3	97	76.22	63.35	36.65	11.37	75.55	24.45	0	0
utg000004l_Dyak	251159	257870	6712	202	243	36	81	plus	57	69	38	-0.57	85.37	22	0.06	0.19	0.1	0.02	0.06	81	19	56.72	52.56	47.44	8.95	0	51.32	28.62	20.07
utg000029l_Dyak	49545	55543	5999	199	239	39	100	minus	79	86	17	0	1.17	78	0.02	0.04	0.08	0.02	0.05	0	100	78.58	100	0	20.13	100	0	0	0
utg000019l_Dyak	54440	59894	5455	197	237	43	98	plus	84	72	20	-0.23	17.91	59	0.15	0.27	0.12	0.02	0.03	98	2	80.7	15.63	84.37	10.31	20.75	79.25	0	0
utg000031l_Dyak	465107	472987	7881	197	237	30	92	minus	100	67	28	1.55	7.56	85	0.01	0.05	0.14	0.02	0.06	8	92	99.62	49.1	50.9	12.64	65.78	34.22	0	0
utg000001l_Dyak	1105886	1112768	6883	194	233	33	83	plus	80	84	40	1.5	1.45	10	0.03	0.07	0.11	0.02	0.06	83	17	69.78	28.04	71.96	17.86	100	0	0	0
utg000058l_Dyak	634571	640634	6064	188	226	37	98	minus	93	87	19	-0.24	5.71	118	0.09	0.23	0.13	0.02	0.02	2	98	92.96	88.68	11.6	13.78	93.49	0	0	6.51
utg000035l_Dyak	103332	110322	6991	185	223	31	85	plus	97	87	40	4.72	11.3	95	0.01	0.04	0.11	0.02	0.05	85	15	93.78	6.18	93.82	7.33	91.79	0	8.21	0
utg000050l_Dyak	869939	875283	5345	176	212	39	89	minus	68	84	21	0.31	4.92	111	0.02	0.23	0.14	0.02	0.06	11	89	67.61	100	0	10.94	100	0	0	0
utg000002l_Dyak	485039	494010	8972	176	212	23	90	plus	95	91	9	-0.23	6.48	12	0.06	0.22	0.24	0.02	0.03	90	10	94.91	35.63	64.58	9.51	86.54	0	6.52	6.94
utg000056l_Dyak	248360	256641	8282	174	209	25	90	minus	79	97	6	0	0.37	115	0.02	0.09	0.07	0.02	0.02	10	90	65.08	27.51	72.49	17.65	77.42	22.58	0	0
utg000034l_Dyak	241153	249624	8472	172	207	24	94	minus	100	72	5	0	12.98	90	0.07	0.56	0.32	0.02	0.02	6	94	93.91	94.76	5.24	3.17	100	0	0	0
utg000060l_Dyak	48000	54676	6677	168	202	30	53	minus	98	81	22	999	7.16	119	0.02	0.05	0.04	0.02	0.05	47	53	84.2	43.1	57.17	10.34	57.86	0	0	42.14
utg000026l_Dyak	720719	727677	6959	167	201	28	89	minus	94	69	24	-0.48	0.19	76	0.02	0.03	0.05	0.02	0.06	11	89	92.3	71.18	31.2	11.17	93.35	0	0	6.65
utg000003l_Dyak	210158	216811	6654	162	195	29	96	plus	81	96	72	0	0.43	20	0.01	0.06	0.05	0.02	0.02	96	4	79.29	0	100	10.92	27.28	72.72	0	0
utg000001l_Dyak	875396	881185	5790	159	191	32	65	minus	82	79	29	-0.74	15.27	6	0.23	0.23	0.16	0.02	0.04	35	65	82.19	61.27	42.13	10.62	3.01	49.19	22.81	24.99
utg000013l_Dyak	5172378	5179951	7574	158	190	25	66	minus	30	68	23	0.5	11.67	50	0.01	0.03	0.1	0.02	0.04	34	66	30.31	0	100	31.25	100	0	0	0
utg000002l_Dyak	271443	277544	6102	156	188	30	94	plus	95	85	17	999	15.72	11	0.01	0.02	0.05	0.02	0.05	94	6	95.28	9.91	90.49	5.07	0	69.71	20.7	9.59
utg000016l_Dyak	602030	608620	6591	156	188	28	94	plus	97	71	31	0.67	2.69	55	0.05	0.1	0.09	0.02	0.05	94	6	90.34	0.08	100	9.34	51.69	48.31	0	0
utg000011l_Dyak	721331	726959	5629	153	184	32	92	minus	23	77	33	0	27.85	43	0.01	0.07	0.1	0.02	0.05	8	92	22.92	0	100	0.2	0	0	100	0
utg000009l_Dyak	918507	923945	5439	150	181	33	95	plus	75	81	35	-0.6	4.08	40	0.01	0.05	0.04	0.02	0.05	95	5	74.57	0	100	5.45	9.43	90.57	0	0
utg000024l_Dyak	896318	902367	6050	149	179	29	77	minus	90	85	26	1.03	4.31	72	0.02	0.06	0.08	0.02	0.05	23	77	80.48	79.28	20.72	19.5	90.51	9.49	0	0
utg000005l_Dyak	654661	661019	6359	144	173	27	80	minus	78	82	29	-0.58	1.62	27	0.01	0.03	0.08	0.02	0.05	20	80	78.11	100	0	26.2	100	0	0	0
utg000050l_Dyak	115578	120795	5218	143	172	32	90	minus	49	69	51	-0.23	5.75	109	0.01	0.02	0.04	0.02	0.04	10	90	43.16	22.87	77.13	15.12	3.89	0	52.79	43.32
utg000001l_Dyak	1063075	1069908	6834	142	171	25	92	minus	83	94	24	-0.48	7.68	9	0.02	0.09	0.15	0.02	0.03	8	92	82.6	67.55	32.54	16.34	96.75	0	1.38	1.87
utg000023l_Dyak	171261	177226	5966	141	170	28	67	plus	91	78	23	-0.25	11.51	65	0.15	0.23	0.22	0.02	0.02	67	33	90.63	49.21	50.79	16.67	30.72	69.28	0	0
utg000074l_Dyak	120081	126501	6421	141	170	26	99	plus	95	87	42	0	17.42	132	0.06	0.27	0.2	0.02	0.02	99	1	77.62	0	100	8.7	0	0	0	100
utg000001l_Dyak	924223	930745	6523	141	170	26	77	minus	67	82	30	0.85	13.67	7	0.01	0.02	0.06	0.02	0.05	23	77	67.35	31.37	68.63	15.1	71.49	28.51	0	0
utg000028l_Dyak	220403	228837	8435	140	168	19	95	plus	94	85	10	999	1.34	77	0.02	0.19	0.12	0.02	0.03	95	5	94.39	25.99	74.01	10.55	62.65	33.96	3.39	0
utg000031l_Dyak	245085	251772	6688	129	155	23	83	minus	92	68	41	12.69	-0.39	83	0.02	0.03	0.03	0.02	0.04	17	83	71.46	62.98	37.02	13.97	83.26	16.74	0	0
utg000032l_Dyak	160130	165976	5847	128	154	26	98	plus	100	81	16	-0.23	12.22	87	0.02	0.06	0.06	0.02	0.04	98	2	99.03	22.21	84.73	8.28	100	0	0	0
utg000017l_Dyak	2384	7888	5505	127	153	27	96	plus	95	89	5	-0.24	1.89	57	0.02	0.05	0.07	0.02	0.03	96	4	68.16	23.51	76.95	17.18	85.49	0	0	14.51
utg000056l_Dyak	91070	97022	5953	127	153	25	72	minus	98	71	28	3.65	20.54	114	0	0.01	0.03	0.02	0.05	28	72	90.42	87.89	13.41	12.41	52.61	45.6	0	1.79
utg000006l_Dyak	5214218	5219609	5392	126	152	28	50	minus	100	93	32	0	1.63	30	0.07	0.27	0.19	0.02	0.02	50	50	99.65	27.6	72.4	0.88	39.83	60.17	0	0
utg000033l_Dyak	409056	415849	6794	123	148	21	85	plus	99	72	28	10.61	12.7	88	0.14	0.3	0.19	0.01	0.03	85	15	98.84	13.12	91.91	9.49	100	0	0	0
utg000005l_Dyak	915067	922010	6944	123	148	21	98	plus	100	87	11	0	1.62	28	0.03	0.11	0.08	0.01	0.02	98	2	69.24	73.34	26.71	4.97	34.46	0	53.99	11.55
utg000050l_Dyak	318037	323290	5254	122	147	27	88	plus	100	75	19	-0.47	4.6	110	0	0.01	0.03	0.01	0.04	88	12	76.49	0	100	6.42	0	100	0	0
utg000013l_Dyak	5120162	5125657	5496	120	144	26	89	minus	100	91	12	0	4.7	49	0.01	0.08	0.08	0.01	0.02	11	89	76.53	82.86	18.07	4.6	80.64	3.03	0	16.33
utg000050l_Dyak	10015	15894	5880	117	141	23	71	minus	87	82	22	-0.85	13.69	108	0.01	0.02	0.07	0.01	0.04	29	71	77.64	0	100	11.29	41.44	57.11	0	1.45

## Sheet: Dana
Chromosome	start	stop	length	reads	rpm	rpkm	str_reads[%]	main_str	reps[%]	1U[%]	10A[%]	pp_zscore	pp_z_allm	pic_id	norm_rds	allm_rds	allm_sqn	unim_rds	unim_sqn	plus_rds	minus_rds	totl_rep	plus_rep	mins_rep	rep_cdiv	LTR	LINE	DNA	RC
utg000114l_Dana	788005	1359994	571990	32047	204411	501	58	minus	76	72	28	23.95	31.11	43_44_45_46_47_48_49_50_51	10.32	17.47	18.99	20.56	22.84	42	58	62.23	54.89	46.65	12.26	39.78	31.23	19.36	9.49
utg000049l_Dana	91051	374428	283378	17327	110520	569	74	minus	74	69	30	9.01	22.36	21_22_23_24_25	9.01	14.16	12.65	11.07	11.44	26	74	55.64	46.72	53.58	12.12	39.06	16.01	37.54	7.39
utg000170l_Dana	13132	226933	213802	13429	85657	585	57	plus	68	71	28	16.13	16.96	59_60_61_62	4.95	6.98	6.8	8.61	9.24	57	43	53.79	37.57	62.95	12.54	30.19	23.9	33.43	12.48
utg000016l_Dana	1042587	1050768	8182	8848	56437	6897	97	minus	37	72	25	14.16	12.84	16	3.4	3.55	1.47	5.64	2.39	3	97	3.32	100	0	23.5	100	0	0	0
utg000182l_Dana	23489	168150	144662	7278	46423	368	54	minus	81	70	30	0.43	22.66	64_65_66_67	7.02	11.33	9.6	4.65	4.81	46	54	70.49	47.18	54.25	12.41	24.87	34.1	25.73	15.29
utg000150l_Dana	1073	23673	22601	5174	33002	1460	99	minus	61	77	21	14.69	14.93	55	2.78	2.8	1.46	3.3	1.92	1	99	5.37	78.73	21.27	28.61	6.35	93.65	0	0
utg000004l_Dana	1200162	1207131	6970	4844	30897	4432	94	plus	37	83	20	32.11	26.07	6	1.08	1.17	0.92	3.09	2.27	94	6	32.42	22.83	77.17	10.07	23.47	47.11	0	29.42
utg000034l_Dana	804934	818903	13970	2243	14307	1024	97	plus	84	75	28	18.08	4.61	20	1.92	3	1.63	1.43	1.06	97	3	73.87	5.69	94.34	9.73	1.88	96.06	1.57	0.49
utg000114l_Dana	402384	510900	108517	2128	13573	158	51	plus	59	73	33	7.26	16.1	39_40_41_42	0.94	1.61	2.22	1.39	2.12	51	49	43.68	56.63	43.95	14.2	13.81	28.64	43.47	14.08
utg000084l_Dana	1157338	1164961	7624	1626	10371	1360	100	minus	36	77	29	-0.6	-0.6	30	0.43	0.78	0.61	1.04	1.1	0	100	10.68	89.19	12.78	10.77	0	83.2	14.94	1.87
utg000300l_Dana	647	67374	66728	1481	9447	211	70	minus	42	63	32	17.38	20.35	72_73_74	3.07	3.13	1.45	0.96	1.28	30	70	6.99	100	0	25.99	2.83	97.17	0	0
utg000016l_Dana	5523308	5533159	9852	1339	8541	866	70	plus	13	53	32	28.97	28.97	17	0.29	0.31	0.4	0.85	1.06	70	30	12.71	3.12	96.88	13.7	5.6	0	94.4	0
utg000015l_Dana	7387722	7395416	7695	1151	7342	954	95	plus	76	68	20	20.8	16.22	11	0.27	0.29	0.28	0.73	0.67	95	5	39.45	33.1	68.08	11.14	13.32	0	54.38	32.3
utg000084l_Dana	1194769	1209352	14584	1003	6398	438	76	plus	48	76	14	0.85	6.41	31	0.79	0.85	0.58	0.64	0.69	76	24	29.16	76.09	29.58	14.09	7.9	18.53	57.65	15.91
utg000015l_Dana	8008973	8049367	40395	657	4191	158	79	plus	68	66	30	1.08	12.61	13_14	0.34	0.74	1.07	0.42	0.75	79	21	58.97	25.39	74.63	12.18	2.79	62.46	22.82	11.92
utg000101l_Dana	27804	100274	72471	568	3623	68	64	minus	78	72	33	-0.33	31.17	33_34	0.72	1.41	1.6	0.36	0.64	36	64	61.14	68.02	38.79	11.68	32.17	28.99	35.8	3.04
utg000170l_Dana	1095228	1111192	15965	536	3419	214	99	minus	26	87	37	0.91	12.07	63	0.78	0.87	0.79	0.34	0.28	1	99	17.71	77.4	22.6	8.96	0	25.59	62.68	11.72
utg000163l_Dana	9897	19728	9832	516	3291	334	66	minus	8	66	32	9.52	9.52	58	0.11	0.11	0.2	0.33	0.57	34	66	0	0	0	0	0	0	0	0
utg000001l_Dana	99679	154164	54486	448	2858	64	84	minus	65	71	29	4.73	8.76	1_2_3	0.32	0.81	1.08	0.29	0.49	16	84	59.17	69.31	31.52	12.1	45.77	44.21	6.77	3.25
utg000084l_Dana	1295268	1305308	10041	414	2641	263	52	minus	64	72	37	8.98	14.51	32	0.1	0.14	0.24	0.26	0.44	48	52	61.28	65.07	36.05	11.84	0	50.38	33.05	16.57
utg000004l_Dana	497072	504163	7092	409	2609	367	84	minus	60	73	45	-0.06	10.78	5	0.19	0.3	0.31	0.26	0.35	16	84	19.29	11.84	88.16	6.97	0	10.52	75.23	14.25
utg000136l_Dana	868771	874787	6017	389	2481	412	88	minus	6	65	26	5.05	5.02	53	0.09	0.09	0.14	0.25	0.39	12	88	0	0	0	0	0	0	0	0
utg000074l_Dana	2145	26268	24124	371	2366	98	95	plus	37	26	32	0	3.03	28	0.29	0.6	0.56	0.24	0.38	95	5	22.21	12.13	90.8	5.63	0	59.83	0	40.17
utg000015l_Dana	7951176	7965993	14818	355	2264	152	57	plus	65	69	33	14.79	18.68	12	0.1	0.14	0.23	0.23	0.39	57	43	46.25	58.08	43.3	14.36	38.06	3.31	41.37	17.26
utg000030l_Dana	5389241	5399198	9958	352	2245	225	96	plus	35	77	17	-0.34	5.29	19	0.65	0.69	0.42	0.22	0.29	96	4	24.24	0	100	13.81	56.03	7.72	0	36.25
utg000102l_Dana	1382391	1391306	8916	344	2194	246	74	plus	30	77	26	2.06	6.57	38	0.22	0.28	0.36	0.22	0.32	74	26	19.57	63.21	36.79	5.5	36.88	63.12	0	0
utg000073l_Dana	1247047	1252496	5450	173	1103	202	83	plus	57	73	35	7.39	5.98	26	0.06	0.09	0.17	0.11	0.2	83	17	46.64	0	100	12.45	18.8	35.16	46.05	0
utg000015l_Dana	7313346	7318438	5093	146	931	182	99	plus	64	71	43	0	0.14	10	0.36	0.4	0.2	0.09	0.15	99	1	0	0	0	0	0	0	0	0
utg000155l_Dana	3226034	3231682	5649	131	836	147	86	minus	9	77	37	3.59	10.62	56	0.04	0.07	0.11	0.08	0.17	14	86	5.61	0	100	25.8	0	0	100	0
utg000004l_Dana	463895	473568	9674	109	695	71	64	minus	48	70	28	1.28	-0.02	4	0.05	0.08	0.13	0.07	0.13	36	64	38.59	54.22	45.89	12.55	28.98	54.25	3.93	12.85
utg000145l_Dana	1069138	1074807	5670	88	561	98	91	minus	98	57	9	0.29	1.99	54	0.04	0.15	0.25	0.06	0.05	9	91	97.58	2.93	97.07	16.68	100	0	0	0
utg000102l_Dana	365449	373726	8278	82	523	63	67	minus	70	62	44	4.38	9.33	36	0.02	0.07	0.12	0.05	0.11	33	67	70.21	85.84	14.23	9.83	26.64	53.51	19.85	0
utg000115l_Dana	3328136	3333335	5200	77	491	94	56	minus	100	62	35	-0.5	13.99	52	0.03	0.2	0.31	0.05	0.1	44	56	87.25	100	0	6.07	100	0	0	0
utg000280l_Dana	21192	28042	6851	74	472	68	77	plus	97	60	11	-1.51	17.76	71	0.06	0.13	0.2	0.05	0.09	77	23	97.24	0	100	18.4	0	100	0	0
utg000084l_Dana	475009	481042	6034	61	389	64	69	plus	44	72	25	6.17	4.34	29	0.02	0.02	0.04	0.04	0.08	69	31	2.68	24.07	75.93	12.7	0	75.93	0	24.07
utg000208l_Dana	1676	10824	9149	49	313	34	86	minus	93	67	41	0	8.85	69	0.02	0.1	0.14	0.03	0.07	14	86	82.7	94.11	5.89	10.47	3.37	91.38	1.56	0
utg000015l_Dana	6843203	6849165	5963	46	293	49	56	minus	43	61	28	-0.34	0.88	9	0.02	0.04	0.07	0.03	0.06	44	56	25.21	20.63	80.37	15.1	20.04	26.26	0	53.7
utg000017l_Dana	665054	678005	12952	43	274	21	58	minus	96	65	26	-0.32	5.83	18	0.02	0.11	0.18	0.03	0.06	42	58	81.27	45.41	54.59	14.01	48.32	48.11	0	0.45
utg000015l_Dana	8877821	8884803	6983	35	223	31	74	minus	77	77	37	-0.23	0.3	15	0.01	0.04	0.05	0.02	0.05	26	74	55.62	82.88	17.17	10.37	7.54	44.31	33.1	15.05
utg000161l_Dana	9354	16971	7618	24	153	20	88	minus	100	63	42	0	5.55	57	0.01	0.05	0.09	0.02	0.03	12	88	99.33	87.49	12.51	12.3	100	0	0	0
utg000212l_Dana	17787	23527	5741	22	140	24	82	plus	100	64	50	0	4.72	70	0.01	0.11	0.14	0.01	0.03	82	18	90.02	0	100	11.32	100	0	0	0
utg000102l_Dana	767765	773476	5712	22	140	24	50	minus	71	82	41	0	6.45	37	0.01	0.04	0.06	0.01	0.03	50	50	48.44	11.71	88.47	7.32	10.96	4.1	37.58	47.36
utg000015l_Dana	3443405	3448596	5192	21	134	25	62	plus	81	71	48	-0.23	13.84	8	0.01	0.06	0.12	0.01	0.03	62	38	68.99	100	0	4.7	100	0	0	0
utg000203l_Dana	56519	62643	6125	21	134	21	81	minus	92	67	24	0	3.43	68	0.01	0.03	0.05	0.01	0.03	19	81	92.33	99.19	2.92	16.86	0	97.34	0	0
utg000102l_Dana	336375	342976	6602	19	121	18	84	minus	84	74	16	0	0.43	35	0.01	0.03	0.05	0.01	0.03	16	84	66.4	99.82	0.18	15.83	91.08	0	0	8.92

## Sheet: Dpse
Chromosome	start	stop	length	reads	rpm	rpkm	str_reads[%]	main_str	reps[%]	1U[%]	10A[%]	pp_zscore	pp_z_allm	pic_id	norm_rds	allm_rds	allm_sqn	unim_rds	unim_sqn	plus_rds	minus_rds	totl_rep	plus_rep	mins_rep	rep_cdiv	LTR	LINE	DNA	RC
utg000104l_Dpse	449	192259	191811	26510	197017	1082	64	minus	78	85	41	38.02	52.58	42_43_44	11.32	20.42	13.45	19.71	15.67	36	64	62.84	62.89	37.14	11.34	38.1	40.11	19.09	2.7
utg000040l_Dpse	339494	451844	112351	26470	196720	1830	81	plus	82	81	32	42.83	34.79	17_18	6.47	11.12	9.46	19.68	12.83	81	19	75.25	37.72	63.64	12.01	39.8	54.01	3.34	2.85
utg000261l_Dpse	7017	60482	53466	6700	49793	931	96	minus	79	81	48	15.82	35.84	73	3.9	7.33	4.26	4.98	4.11	4	96	68.78	75.36	27.86	12.92	24.52	48.53	26.95	0
utg000132l_Dpse	212	142201	141990	5932	44085	316	74	minus	73	83	34	58.57	72.38	46_47	3.46	6.89	6.96	4.41	4.7	26	74	54.6	54.44	45.78	9.14	33.3	34.28	15.3	17.12
utg000144l_Dpse	674170	737053	62884	5023	37330	593	97	plus	76	85	29	13.13	27.99	51	1.52	3.37	3.55	3.73	3.78	97	3	64.03	38.04	62	15.68	15.01	68.32	15.83	0.84
utg000213l_Dpse	18125	41139	23015	4204	31243	1357	97	plus	83	81	24	7.67	49.51	64	0.99	1.29	1.31	3.12	2.61	97	3	70.68	29.66	70.34	12.92	44.25	45.92	9.84	0
utg000017l_Dpse	702	190140	189439	3981	29586	238	64	minus	61	80	35	18.1	25.21	7_8_9_10_11	2.36	5.19	5.55	3.04	3.42	36	64	61.72	48.21	52.25	11.04	31.65	53.02	10.78	4.55
utg000251l_Dpse	1318	75663	74346	3936	29252	446	74	plus	89	65	40	13.71	28.8	70_71_72	2.01	5.34	4.87	2.94	2.72	74	26	83.49	28.8	71.48	11.28	55.27	36.29	6.74	1.71
utg000178l_Dpse	883307	917296	33990	3021	22451	786	95	plus	23	86	30	7.22	15.14	59_60	3.35	3.81	2.62	2.26	1.84	95	5	29.21	15.65	86.86	15.86	89	4.65	5.22	1.13
utg000242l_Dpse	69	58025	57957	2389	17755	439	77	plus	73	72	32	14.94	15.49	67_68_69	1.05	2.21	2.25	1.78	1.74	77	23	72.68	50.95	49.44	13.48	61.71	28.47	9.82	0
utg000136l_Dpse	98	38718	38621	2194	16305	422	84	minus	53	69	32	29.89	36.99	50	0.79	1.07	1.52	1.63	2.03	16	84	53.39	100	0	17.16	0	100	0	0
utg000182l_Dpse	561543	579494	17952	1534	11400	635	91	minus	61	77	36	9.51	28.62	61	0.43	0.65	0.87	1.14	1.23	9	91	20.64	100	0	12.64	77.73	0	22.27	0
utg000069l_Dpse	1099068	1151325	52258	1277	9490	231	85	plus	88	53	26	11.96	61.97	29_30	0.56	1.26	1.45	0.97	0.94	85	15	79.18	56.03	44.62	11.06	64.15	28.84	5.48	1.52
utg000069l_Dpse	1020305	1070062	49758	691	5135	144	91	minus	65	79	37	4.77	37.68	27_28	0.21	0.5	0.74	0.52	0.86	9	91	38.72	93.19	6.84	11.49	31.98	48.05	6.04	13.94
utg000134l_Dpse	179	44676	44498	559	4154	165	99	minus	85	68	37	0	77.47	48_49	0.98	2.13	1.5	0.44	0.43	1	99	82.46	70.48	29.62	6.28	24.95	45.94	21.72	7.39
utg000166l_Dpse	31024	64652	33629	496	3686	109	98	minus	67	84	34	0	32.25	57	0.31	0.57	0.71	0.37	0.48	2	98	56.15	86.69	19.23	9.15	8.61	31.93	53.88	5.58
utg000078l_Dpse	486138	511362	25225	463	3441	136	55	plus	26	70	43	5.37	23.69	32	0.29	0.33	0.54	0.34	0.53	55	45	23.61	0	100	17.85	11.61	88.39	0	0
utg000185l_Dpse	36653	63362	26710	457	3396	127	95	minus	85	78	36	5.88	49.24	62	0.71	1.21	0.92	0.34	0.5	5	95	75.37	90.11	9.89	8.49	10.38	88.87	0.75	0
utg000003l_Dpse	15400	51027	35628	419	3114	103	96	minus	85	80	32	0.31	37.9	2_3	0.76	1.54	1.16	0.32	0.48	4	96	80.81	63.61	36.4	5.26	20.54	42.18	34.41	2.86
utg000022l_Dpse	1503619	1516570	12952	292	2170	167	55	plus	84	73	46	2.11	42.07	15	0.23	0.32	0.4	0.22	0.27	55	45	83.81	0	100	8.23	0	100	0	0
utg000079l_Dpse	24640	46978	22339	290	2155	118	68	plus	59	85	45	4.89	47.14	33_34	0.32	0.48	0.69	0.23	0.35	68	32	64.41	100	0	16.59	0.77	99.23	0	0
utg000216l_Dpse	52191	61900	9710	269	1999	205	69	minus	81	68	32	22.26	14.88	65	0.11	0.13	0.21	0.2	0.29	31	69	80.85	100	0	15.9	1.5	98.5	0	0
utg000069l_Dpse	84503	134675	50173	259	1925	47	62	minus	87	85	42	10.23	20.09	23_24_25	0.18	0.85	0.83	0.2	0.34	38	62	69.44	75.86	24.61	9.75	40.55	31.01	17.53	10.91
utg000007l_Dpse	60574	67112	6539	234	1739	265	94	plus	98	89	22	8.72	44.45	5	0.15	0.33	0.27	0.17	0.12	94	6	98.3	0	100	9.5	78.37	0	0	21.63
utg000069l_Dpse	11306	41964	30659	232	1724	70	59	minus	80	88	35	3.01	64.43	21_22	0.15	0.47	0.66	0.18	0.28	41	59	69.51	35.57	64.72	8.71	39.36	29.58	21.18	9.88
utg000153l_Dpse	758147	783682	25536	225	1672	87	64	minus	33	80	44	26.88	26.38	53_54	0.21	0.33	0.54	0.17	0.32	36	64	32.53	1.4	98.6	22.87	1.4	98.6	0	0
utg000113l_Dpse	79563	101022	21460	189	1405	65	76	plus	67	61	44	0.26	36.65	45	0.38	0.81	0.62	0.14	0.2	76	24	59.95	48.41	51.6	4.92	3.97	96.03	0	0
utg000153l_Dpse	706404	712783	6380	116	862	135	91	plus	86	87	34	-0.23	28.57	52	0.08	0.14	0.16	0.09	0.16	91	9	85.67	0	100	21.14	0	100	0	0
utg000161l_Dpse	8943	29450	20508	109	810	59	94	minus	81	75	47	-0.23	28.45	55_56	0.07	0.7	0.47	0.08	0.17	6	94	83.04	44.83	55.22	14.4	46.12	48.74	0.2	4.94
utg000098l_Dpse	955	25231	24277	103	765	59	64	minus	96	78	41	4.24	13.51	40_41	0.09	0.95	0.88	0.1	0.14	36	64	89.22	35.09	64.99	10.26	67.73	31.01	0.47	0.8
utg000016l_Dpse	154068	160855	6788	96	713	105	67	minus	96	39	19	2.91	36.34	6	0.05	0.31	0.27	0.07	0.07	33	67	76.92	29.69	72.15	6.54	24.44	73.86	1.7	0
utg000022l_Dpse	1233201	1242019	8819	81	602	68	93	plus	79	82	38	-0.23	88.37	14	0.02	0.11	0.17	0.06	0.1	93	7	73.26	20.94	79.06	7.59	4.62	73.8	3.21	18.37
utg000082l_Dpse	171	9961	9791	81	602	61	62	minus	82	64	40	-0.32	80.38	35	0.11	0.21	0.21	0.06	0.13	38	62	81.5	94.81	5.2	6.24	4.68	95.32	0	0
utg000069l_Dpse	621482	629764	8283	69	513	61	52	plus	62	78	52	0	3.94	26	0.02	0.04	0.08	0.05	0.1	52	48	57.03	62.87	37.32	13.68	5.23	18.39	76.38	0
utg000074l_Dpse	1863459	1869741	6283	60	446	70	82	plus	13	70	43	0	4.24	31	0.01	0.01	0.04	0.04	0.09	82	18	8.58	15.58	84.42	13.2	0	0	84.42	15.58
utg000276l_Dpse	47824	54023	6200	59	438	70	80	minus	54	75	39	8.72	16.85	74	0.02	0.02	0.06	0.04	0.09	20	80	40.26	85.62	14.38	30.42	100	0	0	0
utg000020l_Dpse	368295	374007	5713	52	386	67	94	minus	82	62	37	22.21	34.99	12	0.14	0.25	0.29	0.04	0.07	6	94	77.86	100	0	25.7	100	0	0	0
utg000020l_Dpse	433397	442045	8649	48	357	41	85	minus	92	88	56	0	11.32	13	0.04	0.37	0.26	0.04	0.04	15	85	92.09	51.12	48.88	5.23	55.63	44.37	0	0
utg000001l_Dpse	901784	911529	9746	45	334	34	84	minus	74	82	44	0	44.48	1	0.03	0.13	0.15	0.03	0.06	16	84	69.34	0	100	6.47	11.74	79.05	0	9.21
utg000093l_Dpse	21353	26528	5176	42	312	60	93	plus	98	55	2	0	6.45	38	0.03	0.07	0.11	0.03	0.05	93	7	56.49	30.81	69.25	9.42	29.51	0	41.02	29.47
utg000082l_Dpse	44241	51128	6888	37	275	39	84	plus	99	65	51	0	20.62	36	0.03	0.1	0.18	0.03	0.05	84	16	57.69	54.05	45.95	11.38	58.67	41.33	0	0
utg000169l_Dpse	81475	87285	5811	33	245	42	70	plus	100	52	55	999	18.66	58	0.02	0.11	0.16	0.02	0.05	70	30	46.76	100	0	7.1	100	0	0	0
utg000222l_Dpse	44822	50498	5677	32	238	41	56	plus	89	91	47	0	26.54	66	0.02	0.13	0.16	0.02	0.06	56	44	89.06	5.89	94.11	11.25	96.59	3.41	0	0
utg000092l_Dpse	3867417	3872753	5337	31	230	43	68	minus	32	58	42	999	7.63	37	0.01	0.02	0.05	0.02	0.05	32	68	14.45	100	0	17.38	86.82	13.18	0	0
utg000023l_Dpse	459283	464814	5532	30	223	40	77	minus	49	77	27	999	26.54	16	0.03	0.04	0.1	0.02	0.04	23	77	49.2	100	0	24.92	100	0	0	0
utg000093l_Dpse	559333	564871	5539	27	201	36	100	plus	72	59	44	0	3.19	39	0.02	0.06	0.05	0.02	0.03	100	0	71.66	28.45	71.58	25.24	73.62	0	0	26.38
utg000003l_Dpse	474047	479998	5952	26	193	32	77	plus	80	73	31	0	80.37	4	0	0.01	0.02	0.02	0.04	77	23	73.99	22.18	77.82	21.72	100	0	0	0
utg000207l_Dpse	17420	22549	5130	23	171	33	96	plus	100	78	22	0	39.04	63	0.13	0.26	0.15	0.02	0.01	96	4	99.77	0	100	2.7	0	100	0	0

## Sheet: Dper
Chromosome	start	stop	length	reads	rpm	rpkm	str_reads[%]	main_str	reps[%]	1U[%]	10A[%]	pp_zscore	pp_z_allm	pic_id	norm_rds	allm_rds	allm_sqn	unim_rds	unim_sqn	plus_rds	minus_rds	totl_rep	plus_rep	mins_rep	rep_cdiv	LTR	LINE	DNA	RC
utg000141l_Dper	1274	139064	137791	15399	164850	1450	84	minus	76	80	27	12.35	49.29	64_65_66	8.74	17.43	10.18	16.49	8.19	16	84	67.9	75	25.16	11.82	45.08	28.21	26.29	0.41
utg000021l_Dper	454362	653895	199534	9659	103402	699	51	minus	68	66	23	4.38	8.13	21_22_23	3.71	7.23	6.3	10.34	5.97	49	51	46.19	40.78	59.41	13.72	26.53	50.27	7.74	15.46
utg000022l_Dper	1077172	1145066	67895	4732	50657	746	94	plus	78	85	35	8.48	5.12	30	1.29	2.71	2.52	5.07	3.08	94	6	68.58	53.06	47.62	11.73	32.67	40.78	15.96	10.6
utg000119l_Dper	124210	172654	48445	4551	48720	1005	93	minus	85	79	18	4.29	12.69	57	1.73	3.3	3.07	4.87	3.36	7	93	79.32	69.75	31.42	15.32	11.88	66.62	13.1	8.41
utg000160l_Dper	29087	122507	93421	2144	22952	451	74	minus	60	75	26	19.15	10.09	68_69_70	1.24	3.25	2.86	2.33	1.09	26	74	44.23	66.16	34.21	17.44	61.23	22.16	8.13	8.48
utg000010l_Dper	2393801	2424503	30703	1664	17814	580	97	plus	70	84	23	21.61	5.7	15	0.93	2.26	1.71	1.78	1.33	97	3	59.6	48.19	51.84	7.58	0	45.17	6.08	48.75
utg000126l_Dper	61322	158815	97494	1571	16818	319	77	minus	71	71	27	-0.08	31.26	60_61	3.62	7.98	4.99	1.69	1.62	23	77	67.6	75.73	24.27	11.8	30.59	51.01	13.98	4.42
utg000071l_Dper	99509	179856	80348	1034	11069	174	82	plus	69	82	21	0.49	52.77	52_53	0.56	2.54	2.37	1.11	1.14	82	18	57.19	48.67	53.17	11.38	68.12	9	15.96	6.92
utg000071l_Dper	9366	44630	35265	922	9870	279	74	plus	74	85	44	37.91	16.62	51	0.72	1.36	1.29	0.99	0.65	74	26	59.11	53.58	47.61	12.79	55.12	26.49	10.24	8.15
utg000181l_Dper	1192596	1205056	12461	726	7772	623	94	minus	23	69	41	2.91	1.58	78	0.2	0.29	0.23	0.78	0.58	6	94	22.89	41.83	58.45	13.56	0	23.84	76.16	0
utg000006l_Dper	826119	835324	9206	705	7547	819	98	plus	44	10	32	0	0	10	0.15	0.15	0.3	0.75	0.84	98	2	0	0	0	0	0	0	0	0
utg000021l_Dper	74334	135844	61511	612	6552	212	93	plus	95	84	25	0	12.44	19_20	0.36	1.2	1.2	0.66	0.53	93	7	79.45	29.75	70.26	11.52	64.82	28.87	5.8	0.51
utg000043l_Dper	7224	17275	10052	582	6230	619	67	minus	15	64	24	0.81	2.33	43	0.21	0.31	0.32	0.62	0.66	33	67	14.94	100	0	28.47	0	100	0	0
utg000006l_Dper	49359	68429	19071	550	5888	308	83	plus	59	78	41	-0.23	5.24	8	0.24	0.65	0.63	0.59	0.63	83	17	36.05	21.64	78.36	8	6.21	76.87	8.56	8.36
utg000162l_Dper	24734	68143	43410	479	5128	182	65	plus	79	74	25	-0.66	11.75	72_73	0.47	1.09	1.05	0.53	0.6	65	35	51.09	13.94	86.07	12.53	67.18	8.36	21.52	2.78
utg000136l_Dper	4795	13394	8600	444	4753	552	99	minus	57	77	29	-0.23	35.14	62	0.39	1.58	0.8	0.48	0.35	1	99	34	100	0	3.56	62.29	33.78	3.92	0
utg000121l_Dper	57381	68942	11562	429	4593	397	88	minus	94	73	13	-0.49	28.63	58	0.42	0.88	0.42	0.46	0.28	12	88	65.82	44.36	60.76	9.54	80.85	5.88	0.83	12.44
utg000187l_Dper	43504	55726	12223	417	4464	365	97	plus	92	88	3	3.77	12.94	79	0.16	0.29	0.28	0.45	0.18	97	3	64.65	42.31	57.69	16	100	0	0	0
utg000176l_Dper	159091	164828	5738	373	3993	695	98	plus	33	86	44	0	22.4	76	0.17	0.27	0.29	0.4	0.33	98	2	17.97	20.27	79.83	10.53	0	0	48.07	51.93
utg000022l_Dper	11495	73813	62319	350	3747	74	72	plus	79	78	28	999	4.95	26_27	0.15	0.56	0.77	0.39	0.48	72	28	68.13	49.39	50.65	12.27	35.57	44.67	11.87	7.89
utg000004l_Dper	5481696	5507178	25483	331	3543	163	96	plus	43	87	38	-0.23	19.93	4_5	0.96	2.26	1.83	0.36	0.37	96	4	28.27	46.04	54.28	12.54	68.98	8.48	20.26	2.27
utg000210l_Dper	13977	25301	11325	316	3383	298	77	minus	37	92	15	-0.23	9.84	81	0.12	0.19	0.23	0.34	0.17	23	77	23.49	95.41	4.59	19.15	4.22	92.52	3.26	0
utg000065l_Dper	918870	937601	18732	309	3308	176	93	plus	63	75	15	-0.23	4.47	50	0.08	0.18	0.28	0.33	0.37	93	7	60	45.5	55.98	13.6	19.6	36.63	11.08	32.68
utg000207l_Dper	35573	50672	15100	289	3094	204	88	plus	98	70	55	0	7.4	80	0.18	0.52	0.49	0.31	0.18	88	12	77.98	55.8	44.41	10.37	85.26	0	5.95	8.8
utg000022l_Dper	124472	155372	30901	285	3051	135	54	plus	90	82	28	-0.34	36.16	28_29	0.35	1.1	0.74	0.31	0.36	54	46	79.92	58.67	41.52	12.23	74.92	25.08	0	0
utg000022l_Dper	1235727	1252880	17154	261	2794	162	92	plus	71	85	30	3.11	5.1	31	0.06	0.12	0.2	0.28	0.29	92	8	50.01	37.01	64.77	8.41	4.15	49.43	32.91	13.52
utg000121l_Dper	178054	185221	7168	225	2409	336	100	plus	95	77	65	0	4.3	59	0.11	0.18	0.2	0.24	0.14	100	0	69.2	33.59	66.41	12.96	87.94	12.06	0	0
utg000160l_Dper	159182	168245	9064	177	1895	209	96	minus	59	80	42	0	65.33	71	0.29	0.6	0.51	0.19	0.21	4	96	39.6	60.32	39.68	14.86	27.25	60.32	12.43	0
utg000158l_Dper	113227	126614	13388	173	1852	138	100	minus	55	10	36	0	1.85	67	0.04	0.09	0.16	0.19	0.3	0	100	46.86	54.13	46.41	10.63	0	11.69	51.66	36.65
utg000176l_Dper	21758	36894	15137	151	1616	106	82	minus	88	77	26	-0.41	15.25	75	0.13	0.92	0.86	0.16	0.18	18	82	73.47	33.75	66.29	11.73	16.58	80.64	1.41	1.37
utg000214l_Dper	12897	22171	9275	141	1509	162	99	minus	90	71	17	0	5.28	82	0.08	0.66	0.45	0.15	0.15	1	99	82.66	55.2	46.9	3.1	0	90.89	0	9.11
utg000006l_Dper	459385	465854	6470	130	1392	215	99	minus	32	9	59	0	0	9	0.03	0.04	0.06	0.14	0.14	1	99	1.67	0	100	16.9	0	46.3	53.7	0
utg000044l_Dper	3825367	3830727	5361	118	1263	235	81	minus	0	8	31	0	0	47	0.03	0.03	0.07	0.13	0.19	19	81	0	0	0	0	0	0	0	0
utg000095l_Dper	2006113	2014372	8260	112	1199	145	91	plus	50	96	11	0	0.47	54	0.04	0.05	0.1	0.12	0.09	91	9	19.6	15.26	84.74	9.25	36.3	2.16	61.54	0
utg000044l_Dper	4408910	4415512	6603	90	963	145	88	minus	1	69	11	0	24.39	48	0.03	0.04	0.08	0.1	0.09	12	88	0.92	100	0	16.9	0	0	100	0
utg000021l_Dper	45483	54165	8683	82	878	101	81	minus	70	82	17	0	4.55	18	0.05	0.28	0.25	0.09	0.04	19	81	69.09	6.07	93.93	9.41	4.33	86.92	2.33	6.42
utg000119l_Dper	47616	57449	9834	63	674	68	97	minus	85	83	18	0	1.82	56	0.04	0.23	0.24	0.07	0.05	3	97	81.6	99.58	0.45	5.64	49.44	50.19	0	0
utg000017l_Dper	446439	455848	9410	61	653	69	93	minus	69	43	31	0	4.52	17	0.02	0.18	0.12	0.07	0.07	7	93	58.4	10.86	89.34	14.51	8.56	89.45	0	1.99
utg000104l_Dper	77478	85853	8376	60	642	76	95	plus	47	50	32	0	108.08	55	0.09	0.15	0.11	0.06	0.1	95	5	42.47	73.85	26.51	16.57	28.77	30.71	16.73	23.78
utg000044l_Dper	1391434	1398787	7354	59	632	85	73	plus	1	12	32	0	0	45	0.01	0.01	0.04	0.06	0.11	73	27	0	0	0	0	0	0	0	0
utg000215l_Dper	280563	286825	6263	58	621	99	81	plus	65	48	47	-0.23	9.53	83	0.1	1.18	0.31	0.06	0.07	81	19	63.95	0	100	3.67	0	100	0	0
utg000043l_Dper	266931	272518	5588	56	599	107	77	minus	76	88	46	-0.23	11.17	44	0.03	0.21	0.15	0.06	0.1	23	77	70.13	81.17	18.83	9.74	0	70.93	2.27	26.79
utg000027l_Dper	2456080	2462452	6373	54	578	90	76	minus	20	11	48	0	0	40	0.01	0.01	0.03	0.06	0.09	24	76	6.21	85.35	14.65	14.8	14.65	0	0	85.35
utg000044l_Dper	1710356	1717747	7392	52	557	75	56	plus	2	10	35	0	0	46	0.01	0.01	0.03	0.06	0.09	56	44	1.87	0	100	19.5	100	0	0	0
utg000176l_Dper	204303	210254	5952	52	557	93	71	minus	59	60	48	0	1.79	77	0.14	0.57	0.33	0.06	0.06	29	71	59.19	50.04	49.96	20.13	0	100	0	0
utg000045l_Dper	58201	68283	10083	49	525	52	92	minus	94	65	8	0	0.49	49	0.03	0.16	0.18	0.05	0.02	8	92	93.63	17.92	82.08	14.41	88.91	11.09	0	0
utg000022l_Dper	1399552	1408402	8851	49	525	59	51	plus	2	4	39	0	0	32	0.01	0.01	0.03	0.05	0.08	51	49	1.74	68.18	31.82	24.15	31.82	0	68.18	0
utg000024l_Dper	3818127	3823593	5467	43	460	84	70	minus	0	21	35	0	0	35	0.01	0.01	0.03	0.05	0.08	30	70	0	0	0	0	0	0	0	0
utg000293l_Dper	796180	801513	5334	41	439	82	59	minus	66	83	46	0	4.35	85	0.11	0.24	0.23	0.04	0.06	41	59	37.81	58.16	41.84	11.38	11.07	48.11	0	40.82
utg000006l_Dper	1499921	1506641	6721	36	385	57	83	minus	6	17	31	0	0	11	0.01	0.01	0.02	0.04	0.07	17	83	2.54	100	0	21.9	0	0	100	0
utg000004l_Dper	7180427	7189994	9568	31	332	34	61	minus	0	19	42	0	0	6	0.01	0.01	0.02	0.03	0.06	39	61	0	0	0	0	0	0	0	0
utg000004l_Dper	3696972	3702145	5174	30	321	62	70	minus	0	3	30	-0.23	-0.23	3	0.01	0.01	0.02	0.03	0.06	30	70	0	0	0	0	0	0	0	0
utg000025l_Dper	4247052	4252181	5130	18	193	37	100	plus	20	17	56	0	7.48	37	0.01	0.04	0.04	0.02	0.03	100	0	4.13	100	0	20.3	0	34.43	65.57	0

## Sheet: Dwil
Chromosome	start	stop	length	reads	rpm	rpkm	str_reads[%]	main_str	reps[%]	1U[%]	10A[%]	pp_zscore	pp_z_allm	pic_id	norm_rds	allm_rds	allm_sqn	unim_rds	unim_sqn	plus_rds	minus_rds	totl_rep	plus_rep	mins_rep	rep_cdiv	LTR	LINE	DNA	RC
utg000204l_Dwil	222	288257	288036	136478	91853	429	86	minus	80	87	26	10.24	8.48	186_187_188_189_190_191	4.83	7.46	5.01	9.27	4.64	14	86	66.84	57.77	43.08	10.84	25.67	24.68	36.61	13.04
utg000095l_Dwil	301302	491533	190232	104056	70032	448	71	plus	82	88	26	0.98	14.75	85_86_87_88_89	3.77	5.65	3.68	7.04	4	71	29	68.25	44.51	56.64	11.91	23.39	21.71	32.63	22.27
utg000095l_Dwil	12103	265022	252920	71825	48340	214	86	plus	75	85	25	7.24	5.75	80_81_82_83_84	2.61	4.3	3.9	4.89	3.54	86	14	62.09	45.58	54.91	15.65	21.24	48.35	22.31	7.9
utg000058l_Dwil	40531	370933	330403	70815	47660	176	53	minus	83	88	24	3.5	17.57	37_38_39_40_41_42_43_44_45	3.27	6.64	5.23	4.85	4.07	47	53	67.08	55.1	45.81	13.53	44.12	17.14	28.18	10.56
utg000160l_Dwil	85250	322322	237073	52196	35129	227	57	minus	80	88	22	8.15	21.79	133_134_135_136_137_138_139_140	1.8	3.18	3.13	3.59	3.15	43	57	62.51	47.38	53.2	13.54	27.36	20.58	28.49	23.57
utg000094l_Dwil	228	286882	286655	45548	30655	148	73	minus	77	86	25	9.74	21.58	67_68_69_70_71_72_73_74	2.1	3.87	3.86	3.2	3.19	27	73	68.69	68.24	32.1	16.29	28.22	46.41	14.99	10.38
utg000165l_Dwil	9310	148506	139197	41540	27957	263	52	plus	77	88	26	3.02	30.38	141_142_143_144	1.59	3.1	2.27	2.82	2	52	48	61.36	39.15	62.07	12.49	36.22	13.65	34.4	15.73
utg000019l_Dwil	26134	252887	226754	36337	24456	174	65	minus	80	88	27	8.41	13.73	12_13_14_15_16_17	1.31	2.67	2.88	2.62	2.8	35	65	65.15	56.94	43.82	14.41	34.57	27.87	20.09	17.47
utg000113l_Dwil	13312	126573	113262	34314	23094	230	72	plus	79	87	24	2.93	6.28	99_100_101	1.4	2.31	2.17	2.31	1.96	72	28	59.32	48.42	52.3	12.65	31.65	26.27	31.35	10.73
utg000004l_Dwil	1252070	1261876	9807	31967	21514	2193	100	minus	61	92	37	1.68	4.39	5	0.6	0.93	0.27	2.15	0.48	0	100	27.47	98.55	24.54	13.94	17.46	0	24.4	58.14
utg000348l_Dwil	10027	159064	149038	23945	16115	125	50	minus	82	89	26	2.17	28.48	228_229_230_231	1.67	3.26	2.49	1.63	1.35	50	50	67.03	47.42	53.26	10.75	42.47	17.16	26.63	13.73
utg000189l_Dwil	8221	70739	62519	23058	15519	293	69	minus	76	85	26	6.46	10.98	169_170	0.7	1.18	1.16	1.56	1.24	31	69	60.58	61.07	38.98	14.16	62.93	10.61	19.68	6.78
utg000321l_Dwil	10152	40962	30811	21803	14674	542	94	minus	89	91	23	27.41	6.66	223_224	0.69	1.09	0.56	1.47	0.44	6	94	80.75	66.77	33.4	8.3	12.76	22.84	52.6	11.8
utg000037l_Dwil	1113738	1134024	20287	19970	13440	662	60	plus	25	90	25	6.26	3.63	27	0.52	0.55	0.44	1.34	0.84	60	40	12.71	43.44	56.56	16.07	63.34	12.96	0.89	22.81
utg000085l_Dwil	946	138549	137604	19552	13159	116	50	plus	87	86	27	2.5	22.51	50_51_52	1.22	2.26	2	1.34	1.43	50	50	65.39	55.58	45.06	9.76	21.77	24.17	35.89	18.1
utg000087l_Dwil	95048	164024	68977	17905	12050	237	80	minus	73	89	23	7.51	12.42	54_55	0.91	1.63	1.23	1.22	0.86	20	80	64.63	69.7	32.14	12.64	14.91	3.79	56.76	24.55
utg000126l_Dwil	84473	187548	103076	17241	11604	160	73	minus	75	90	31	0.32	19.8	116_117_118_119	1.12	1.68	1.3	1.2	0.98	27	73	60.73	59.13	41.34	12.77	29.49	23.32	37.2	9.66
utg000198l_Dwil	33027	97843	64817	16358	11009	197	93	minus	85	85	23	10.28	18.84	178_179	0.49	1.05	0.9	1.12	1.15	7	93	72.81	61.66	39.03	14.66	38.34	41.53	7.21	12.91
utg000124l_Dwil	164456	222293	57838	15551	10466	180	76	minus	89	79	21	6.54	12.95	115	0.47	1.05	0.91	1.05	1.02	24	76	70.82	61.03	39.92	12.96	74.31	14.7	7.64	3.35
utg000160l_Dwil	9538	51647	42110	15385	10354	305	53	minus	77	87	27	5.22	13.2	131_132	0.4	0.88	0.7	1.04	0.93	47	53	58.84	74.9	25.16	11.63	38.2	41.94	10.18	9.68
utg000180l_Dwil	9446	74021	64576	14999	10095	250	90	minus	78	85	25	4.46	20.86	164_165_166	0.46	0.74	0.77	1.01	0.85	10	90	70.26	59.61	40.49	14.43	28.48	28.34	32.5	10.69
utg000227l_Dwil	7748	129930	122183	14717	9905	105	51	minus	81	87	25	2.83	9.79	201_202_203_204	0.7	1.6	1.54	1.03	1.08	49	51	63.5	66.95	33.8	11.55	40.57	30.98	15.5	12.95
utg000195l_Dwil	220510	321600	101091	14251	9591	107	61	plus	84	86	25	4.4	42.28	174_175_176_177	0.75	2.25	1.73	0.97	1.14	61	39	65.73	45.56	54.52	15.45	50.93	23.1	18.79	7.18
utg000267l_Dwil	470553	481011	10459	14031	9443	902	99	minus	23	85	21	4.46	5.05	217	0.38	0.4	0.13	0.94	0.27	1	99	9.57	60.64	39.36	16.5	4.5	0	15.48	80.02
utg000010l_Dwil	48104	127729	79626	13894	9351	200	88	minus	54	89	23	6.95	6.41	9_10	0.48	0.61	0.47	0.94	0.76	12	88	18.17	57.04	47.57	17.49	30.97	2.36	22.39	44.29
utg000025l_Dwil	16097	120331	104235	13405	9022	110	87	minus	85	86	27	2.33	10.48	19_20	1.27	2.59	1.64	0.91	0.94	13	87	73.92	46.71	53.7	12.83	55.12	19.05	23.03	2.8
utg000231l_Dwil	26098	97859	71762	12077	8128	119	71	minus	82	88	26	2.79	16.02	207_208_209	0.38	0.97	0.94	0.82	1	29	71	65.09	50.18	50.82	13.82	44.18	17.6	21.67	16.56
utg000177l_Dwil	65902	101030	35129	11469	7719	241	85	plus	83	86	27	6.15	13.36	154_155	0.31	0.42	0.49	0.78	0.78	85	15	72.46	29.43	71.23	16.67	26.82	22.65	21.51	29.02
utg000040l_Dwil	601238	624977	23740	10025	6747	284	97	plus	52	88	28	0.87	7.5	29	0.53	0.57	0.28	0.67	0.3	97	3	27.49	52.02	48.18	14.42	3.96	0	42.91	53.13
utg000261l_Dwil	11	14741	14731	7293	4908	333	58	minus	22	86	27	9.01	6.14	216	0.3	0.31	0.26	0.49	0.41	42	58	20.75	52.47	47.53	12.54	32.92	26.85	40.23	0
utg000116l_Dwil	739101	777713	38613	7099	4778	207	77	plus	48	89	24	0.39	2.34	104_105	0.33	0.39	0.31	0.49	0.31	77	23	35.21	60.92	39.65	14.2	21.92	0	47.04	31.04
utg000088l_Dwil	142810	175963	33154	6862	4618	139	58	plus	49	85	27	1.69	2.48	57	0.3	0.36	0.26	0.46	0.36	58	42	26.45	48.69	52.67	12.1	4.18	13.96	29.67	52.19
utg000001l_Dwil	223839	230747	6909	6827	4595	665	96	minus	35	82	23	0.18	3.59	1	0.23	0.23	0.11	0.46	0.23	4	96	1.72	100	0	17.15	100	0	0	0
utg000094l_Dwil	350083	393525	43443	6653	4478	125	61	minus	75	86	29	6.66	3.98	75_76_77	0.22	0.35	0.4	0.45	0.48	39	61	61.08	49.03	52.58	13.66	17.43	50.98	4.18	27.41
utg000309l_Dwil	17126	78711	61586	6093	4101	76	68	minus	90	88	26	0.22	20.24	219_220_221	0.28	0.43	0.58	0.42	0.6	32	68	75.92	58.71	41.88	12.51	36.97	9.83	30.42	22.79
utg000172l_Dwil	26620	75226	48607	5725	3853	92	72	minus	85	88	25	3.66	68.81	147_148_149	0.21	0.69	0.62	0.39	0.47	28	72	79.09	57.53	42.68	12.16	25.82	55.2	13.91	5.07
utg000128l_Dwil	7369	35834	28466	5158	3471	192	97	plus	89	88	22	0	21.3	121_122	0.44	0.73	0.39	0.37	0.21	97	3	52.79	36.06	64.77	12.27	29.52	5.53	39.82	25.13
utg000093l_Dwil	322316	347024	24709	5008	3370	174	89	plus	70	90	24	3.13	8.14	64_65	0.23	0.49	0.47	0.34	0.27	89	11	66.23	12.92	87.08	17.97	86.8	7.08	0	6.13
utg000124l_Dwil	14009	64800	50792	4889	3290	70	83	plus	79	88	22	0.19	9.93	113_114	0.27	0.51	0.56	0.33	0.44	83	17	56.6	26.23	74.02	12.49	43.47	5.33	13.74	37.46
utg000465l_Dwil	23647	31186	7540	4700	3163	419	98	plus	94	93	24	4.65	2.53	238	0.09	0.1	0.16	0.32	0.36	98	2	92.24	0	100	23.97	100	0	0	0
utg000096l_Dwil	67365	128025	60661	4689	3156	82	83	minus	73	86	23	1.14	18.54	90_91_92	0.27	0.88	0.74	0.35	0.43	17	83	67.85	48.57	52.16	13.03	51.01	19.8	16.87	12.32
utg000034l_Dwil	7247263	7260004	12742	4560	3069	240	96	plus	35	86	30	10.38	2.26	24	0.08	0.08	0.09	0.31	0.25	96	4	31.93	78.83	21.98	8.58	12.26	0	0	87.74
utg000009l_Dwil	290366	305777	15412	4456	2999	194	83	plus	62	86	32	0.96	7.75	8	0.12	0.21	0.18	0.3	0.23	83	17	51.89	61.27	42.27	12.58	2.53	0	77.06	20.41
utg000005l_Dwil	49	7812	7764	4337	2919	375	87	plus	0	33	28	-0.52	-0.52	6	0.09	0.11	0.09	0.29	0.23	87	13	0	0	0	0	0	0	0	0
utg000195l_Dwil	931	15788	14858	4040	2719	182	97	minus	88	91	12	0.53	4.88	171	0.13	0.23	0.17	0.27	0.17	3	97	79.15	95.52	4.5	11.05	42.2	30.66	3.84	23.29
utg000094l_Dwil	468135	511981	43847	3957	2663	79	92	minus	87	86	23	2.55	13.83	78_79	0.18	0.57	0.58	0.27	0.35	8	92	80.53	73.86	26.8	13.57	69.92	12.51	13.54	4.03
utg000178l_Dwil	74082	146024	71943	3882	2613	76	52	plus	72	86	29	16.55	25.28	161_162_163	0.15	0.33	0.43	0.27	0.39	52	48	64.7	36.88	63.91	11.71	23.62	30.04	31.89	14.45
utg000048l_Dwil	4351300	4410159	58860	3854	2594	62	53	minus	67	89	26	1.22	0.8	31_32_33	0.19	0.3	0.43	0.28	0.42	47	53	50.42	59.18	41.1	14.25	12.39	0.85	65.16	21.6
utg000036l_Dwil	470638	496879	26242	3726	2508	95	66	plus	63	90	27	0.92	3.88	26	0.15	0.22	0.28	0.25	0.27	66	34	33.99	75.95	24.05	15.67	3.61	1.73	64.96	29.7
utg000116l_Dwil	971053	992557	21505	3523	2371	110	53	minus	74	89	30	3.35	2.76	106	0.19	0.34	0.27	0.24	0.2	47	53	33.73	72.47	27.53	14.97	0.81	42.65	21.47	35.07
utg000082l_Dwil	1952664	1960777	8114	3502	2357	290	99	plus	45	82	32	3.4	3	49	0.07	0.1	0.08	0.24	0.13	99	1	19.85	65.86	34.14	13.62	0	0	29.86	70.14
utg000392l_Dwil	5465	57551	52087	3440	2315	77	90	minus	81	88	29	-0.12	10.64	235_236	0.37	0.76	0.59	0.25	0.25	10	90	60.75	66.6	33.76	11.26	58.41	19.11	12.2	10.28
utg000172l_Dwil	179024	215014	35991	3263	2196	62	79	plus	77	88	28	3.81	9.79	150_151	0.1	0.29	0.41	0.22	0.31	79	21	63.29	47.56	54.4	13.87	63.63	4.33	9.2	22.83
utg000101l_Dwil	475007	487199	12193	3158	2125	174	83	plus	53	91	25	1.86	5.52	95	0.08	0.1	0.12	0.21	0.19	83	17	30.45	18.5	85.03	15.39	0	17.45	51.76	30.79
utg000087l_Dwil	227048	252721	25674	3098	2085	81	72	plus	68	90	30	3.35	4	56	0.2	0.36	0.3	0.21	0.21	72	28	48.85	28.83	72.92	15.52	40.55	7.14	30.92	21.39
utg000331l_Dwil	14434	28597	14164	3003	2021	142	96	minus	71	88	23	3.24	11.23	225	0.21	0.27	0.28	0.2	0.19	4	96	61.97	98.47	1.53	22.73	0	90.54	2.12	7.33
utg000257l_Dwil	48641	57535	8895	2918	1964	220	97	plus	60	90	23	1.8	2.04	215	0.08	0.15	0.15	0.2	0.18	97	3	58.67	34.64	65.36	20.61	0	48.39	28.26	23.35
utg000093l_Dwil	513670	530615	16946	2800	1884	111	96	minus	92	92	23	-0.22	9.95	66	0.28	0.41	0.29	0.19	0.16	4	96	84.04	83.18	16.84	14.25	68.23	31.77	0	0
utg000065l_Dwil	2240134	2250683	10550	2712	1825	172	91	minus	57	83	30	1.53	1.54	46	0.06	0.09	0.11	0.18	0.2	9	91	26.46	72.17	27.83	13.62	0	41.6	54.36	4.04
utg000174l_Dwil	23014	78664	55651	2693	1812	64	93	minus	94	92	18	0.95	11.03	152_153	0.28	0.87	0.64	0.19	0.22	7	93	77.99	95.82	4.62	12.97	89.05	5.25	0.35	5.36
utg000177l_Dwil	160774	203022	42249	2446	1646	58	63	minus	71	86	27	1.08	92.88	156_157_158	0.21	0.48	0.51	0.18	0.26	37	63	67.23	47.8	52.9	16.63	10.4	30.32	48.35	10.93
utg000116l_Dwil	659505	685512	26008	2350	1582	60	52	plus	65	87	31	3.53	16.28	103	0.08	0.14	0.18	0.16	0.18	52	48	47.67	35.83	64.47	12.8	16.82	3.02	39.25	40.9
utg000207l_Dwil	900344	930152	29809	2297	1546	75	84	minus	90	88	19	-0.1	17.77	196_197	0.13	0.5	0.39	0.17	0.24	16	84	72.99	75.97	25.23	10.65	69.83	17.49	1.04	11.64
utg000166l_Dwil	34	9069	9036	2246	1512	167	87	plus	78	86	19	4.22	7.19	145	0.09	0.18	0.13	0.15	0.14	87	13	62.2	6.92	99.15	17.38	69.53	17.86	1.26	11.35
utg000101l_Dwil	600003	607563	7561	2181	1468	194	97	minus	26	88	15	0.55	4.16	96	0.08	0.09	0.08	0.15	0.1	3	97	12.06	0	100	11.68	0	7.89	37.94	54.17
utg000178l_Dwil	15082	46747	31666	1954	1315	67	50	minus	75	88	31	-0.19	2.51	159_160	0.11	0.19	0.26	0.13	0.2	50	50	69.72	14.78	86.47	13.32	11.37	36.07	30.61	21.95
utg000002l_Dwil	2031070	2036896	5827	1733	1166	200	100	minus	42	92	30	-0.23	0.39	3	0.03	0.04	0.04	0.12	0.08	0	100	20.54	15.62	84.38	8.73	100	0	0	0
utg000209l_Dwil	479982	491308	11327	1684	1133	100	76	minus	19	85	28	0.94	26.57	200	0.05	0.05	0.09	0.11	0.17	24	76	6.16	71.06	28.94	7.93	0	0	28.94	71.06
utg000151l_Dwil	25358	34981	9624	1669	1123	116	95	plus	75	93	51	9.21	7.07	124	0.04	0.06	0.07	0.11	0.08	95	5	53.79	51.13	49.06	14.02	12.1	22.63	45.07	20.2
utg000244l_Dwil	74347	80959	6613	1609	1083	163	96	plus	81	92	47	-0.33	5.34	213	0.07	0.07	0.05	0.11	0.05	96	4	81.4	0	100	17.1	0	0	0	100
utg000116l_Dwil	411077	420968	9892	1548	1042	105	96	minus	39	93	47	10.16	3.27	102	0.05	0.08	0.07	0.1	0.07	4	96	32.01	43.81	56.19	14.61	0	0	28.81	71.19
utg000200l_Dwil	418132	429031	10900	1548	1042	95	75	plus	42	81	34	4.27	3.12	185	0.04	0.06	0.1	0.1	0.14	75	25	38.54	79.12	20.88	10.73	2.17	0	68.44	29.39
utg000200l_Dwil	1008	21637	20630	1432	964	64	74	plus	94	88	17	0.67	12.88	182_183	0.21	0.8	0.52	0.1	0.12	74	26	82.56	35.48	64.63	12.16	73.51	0	19.84	6.65
utg000345l_Dwil	20438	35280	14843	1369	921	62	56	plus	82	88	36	17.46	9.72	227	0.05	0.14	0.16	0.09	0.15	56	44	69.32	68.2	31.8	11.74	23.47	29.16	35.43	11.94
utg000231l_Dwil	167700	183502	15803	1351	909	57	55	plus	77	86	28	1.85	3.09	211	0.07	0.23	0.21	0.09	0.11	55	45	67.44	40.75	59.43	13.83	19.58	59.81	20.61	0
utg000183l_Dwil	169307	174998	5692	1316	886	155	95	plus	63	93	17	7.22	3.69	168	0.03	0.04	0.05	0.09	0.1	95	5	61.38	20.61	79.39	23.8	0	100	0	0
utg000088l_Dwil	486243	497706	11464	1311	882	76	52	plus	69	85	42	1.33	2.96	58	0.04	0.06	0.06	0.09	0.09	52	48	49.83	50.17	50.01	9.26	10.49	3.72	57.53	28.26
utg000002l_Dwil	1596127	1603641	7515	1311	882	117	94	plus	92	87	21	1.18	5.81	2	0.04	0.06	0.08	0.09	0.09	94	6	26.25	16.12	83.88	8.53	75.92	0	1.12	22.96
utg000207l_Dwil	386684	396904	10221	1306	879	85	93	plus	75	84	25	2.66	4.44	194	0.04	0.06	0.1	0.09	0.12	93	7	73.5	18.33	81.71	12.87	34.08	52.29	4.91	8.73
utg000118l_Dwil	285277	294496	9220	1295	872	94	60	plus	19	90	33	1.6	2.16	110	0.02	0.03	0.05	0.09	0.12	60	40	13.03	14.49	85.51	18.42	0	2.51	44.25	53.24
utg000377l_Dwil	322661	333865	11205	1281	862	76	96	minus	54	88	28	0.93	2.47	233	0.02	0.03	0.05	0.09	0.13	4	96	25.04	66.96	35.32	14.99	13.29	0	19.52	67.19
utg000334l_Dwil	54018	66747	12730	1258	847	66	97	plus	75	93	19	2.34	10	226	0.04	0.1	0.12	0.08	0.08	97	3	70.45	27.77	72.35	15.61	78.7	2.84	11.69	6.77
utg000068l_Dwil	77046	82981	5936	1245	838	141	76	minus	20	88	30	2.66	3.44	48	0.02	0.02	0.04	0.08	0.1	24	76	10.06	12.4	98.49	10.25	11.18	0	0	88.82
utg000231l_Dwil	124585	133995	9411	1186	798	84	84	plus	62	87	31	5.58	1.86	210	0.03	0.06	0.1	0.08	0.12	84	16	44.69	77.2	22.8	12.25	2.12	0	57.12	40.77
utg000066l_Dwil	133975	140466	6492	1139	767	118	98	minus	71	89	26	-0.16	2.17	47	0.09	0.1	0.06	0.08	0.05	2	98	3.82	81.05	18.95	14.98	77.33	0	22.67	0
utg000089l_Dwil	323872	333979	10108	1082	728	72	77	minus	38	88	27	0.56	4.64	59	0.02	0.04	0.06	0.07	0.11	23	77	21.54	61.92	41.53	12.51	0	0	71.57	28.43
utg000180l_Dwil	95562	101949	6388	1078	726	113	76	minus	89	90	25	12.52	4.26	167	0.03	0.06	0.05	0.07	0.09	24	76	57.5	59.73	40.27	8.41	4.96	64.83	18.62	11.59
utg000096l_Dwil	154002	167876	13875	981	660	47	97	minus	84	84	25	0.75	1.36	93	0.07	0.16	0.14	0.07	0.11	3	97	68.86	87.65	12.35	12.21	78.19	11.93	1.76	8.13
utg000383l_Dwil	292178	298604	6427	925	623	96	91	plus	55	88	21	4.55	3.32	234	0.03	0.04	0.05	0.06	0.07	91	9	23.4	80.52	19.48	17.49	0	6.18	73.6	20.21
utg000092l_Dwil	66159	73219	7061	894	602	85	98	minus	83	95	23	0.25	3.8	60	0.07	0.08	0.08	0.06	0.04	2	98	58.38	96.09	3.91	25.02	3.7	96.3	0	0
utg000152l_Dwil	15414	22361	6948	891	600	86	93	plus	91	92	30	1.44	6.03	128	0.05	0.08	0.11	0.06	0.08	93	7	91.22	9.59	90.41	26.68	0	100	0	0
utg000057l_Dwil	577117	587954	10838	868	584	53	98	plus	82	85	37	0.17	4.54	36	0.02	0.05	0.07	0.06	0.07	98	2	64.76	45.83	54.94	10.72	78.76	13.56	1.88	5.79
utg000126l_Dwil	259413	266906	7494	849	571	76	82	minus	80	81	20	-0.01	1.82	120	0.02	0.05	0.06	0.06	0.06	18	82	73.55	42	58	18.32	16.81	72.64	5.76	4.79
utg000116l_Dwil	1089090	1095428	6339	840	565	89	95	plus	63	62	9	-0.11	1.91	108	0.06	0.08	0.07	0.06	0.05	95	5	14.23	60.09	40.8	15.3	0	0	15.54	84.46
utg000207l_Dwil	278028	286035	8008	830	559	69	86	plus	51	81	32	1.71	6.08	193	0.02	0.03	0.05	0.06	0.09	86	14	37.41	48.13	60.88	13.94	43.48	0	3.49	53.03
utg000032l_Dwil	185019	192989	7971	823	554	69	94	minus	84	85	22	4.37	3.54	21	0.02	0.05	0.09	0.06	0.07	6	94	82.42	100	0	14.37	93.68	0	6.32	0
utg000093l_Dwil	29027	37712	8686	794	534	61	96	minus	77	91	13	-0.37	11.5	62	0.04	0.09	0.09	0.05	0.04	4	96	68.4	55.73	44.27	22.21	0	94.06	0	5.94
utg000199l_Dwil	281292	290023	8732	706	475	54	97	minus	79	89	27	1.33	-0.29	180	0.02	0.05	0.08	0.05	0.08	3	97	67.7	82.43	17.79	15.86	90.99	0	0	9.01
utg000320l_Dwil	41248	49963	8716	704	474	54	72	minus	49	88	24	24.45	1.64	222	0.01	0.02	0.04	0.05	0.08	28	72	36.56	57.08	43.08	8.74	2.08	10.17	50.84	36.92
utg000087l_Dwil	54278	60335	6058	614	413	68	95	minus	72	85	19	-0.65	14.52	53	0.08	0.15	0.12	0.04	0.04	5	95	28.99	35.19	66.12	4.63	44.36	45.52	0	10.12
utg000036l_Dwil	186110	194947	8838	599	403	45	71	plus	55	93	21	-0.59	0.95	25	0.02	0.04	0.05	0.04	0.05	71	29	32.55	67.88	33.3	15.65	9.75	0	7.17	83.09
utg000118l_Dwil	334198	343018	8821	598	402	45	72	plus	38	84	30	5.62	2.29	111	0.02	0.03	0.05	0.04	0.06	72	28	32.91	65.69	35.96	18.37	30.7	2.78	23.92	42.6
utg000207l_Dwil	1077001	1085794	8794	584	393	44	76	plus	80	84	25	0.38	0.22	199	0.02	0.06	0.07	0.04	0.06	76	24	56.54	75.97	24.7	12.38	38.74	54.91	6.19	0.17
utg000151l_Dwil	1470212	1478940	8729	564	380	43	97	plus	86	93	18	-0.5	17.88	127	0.04	0.09	0.11	0.04	0.06	97	3	79.75	11.32	88.77	12.97	95.06	4.94	0	0
utg000172l_Dwil	14	6104	6091	551	371	60	90	minus	80	87	23	0.97	11.94	146	0.03	0.04	0.06	0.04	0.05	10	90	59.32	87.88	16.14	13.97	23.51	0	60.61	15.87
utg000151l_Dwil	814071	819984	5914	548	369	62	97	minus	65	92	20	2.57	2.09	125	0.01	0.01	0.02	0.04	0.05	3	97	59.67	87.84	29.95	11.91	13.52	19.28	5.56	61.64
utg000200l_Dwil	52777	58983	6207	531	357	57	52	plus	58	92	24	-0.33	15.91	184	0.04	0.16	0.1	0.04	0.04	52	48	52.31	74.56	25.44	17.43	57.86	26.43	15.7	0
utg000207l_Dwil	956035	963753	7719	520	350	45	89	plus	98	86	18	0.59	4.53	198	0.02	0.07	0.1	0.03	0.06	89	11	77.56	14.92	89.01	12.33	52.22	34.69	13.09	0
utg000207l_Dwil	776048	783969	7922	520	350	44	76	plus	90	78	23	0.21	0.71	195	0.02	0.07	0.08	0.03	0.05	76	24	55.54	24.14	75.86	19.93	28.56	40.79	30.66	0
utg000039l_Dwil	2946414	2951847	5434	513	345	63	89	plus	49	73	15	-0.27	19.09	28	0.08	0.1	0.09	0.03	0.03	89	11	49.06	7.31	92.69	25.02	0	100	0	0
utg000199l_Dwil	401569	408875	7307	503	339	46	99	plus	99	91	31	-0.24	7.02	181	0.01	0.15	0.13	0.03	0.05	99	1	94.94	21.49	78.59	7.18	76.66	22.7	0	0.63
utg000116l_Dwil	1028256	1035381	7126	486	327	45	87	minus	71	91	33	0.48	3.38	107	0.06	0.11	0.11	0.03	0.04	13	87	10.29	70.12	31.24	15.4	0	0	0	100
utg000227l_Dwil	144271	149974	5704	483	325	56	59	plus	67	90	25	-0.26	3.17	205	0.03	0.04	0.06	0.03	0.06	59	41	67.44	57.06	43.96	10.38	9.93	20.28	52.81	16.98
utg000401l_Dwil	6181	12697	6517	480	323	49	94	plus	87	87	23	1.22	9.17	237	0.02	0.05	0.09	0.03	0.05	94	6	87.28	8.3	91.7	12.35	100	0	0	0
utg000108l_Dwil	115173	121471	6299	474	319	50	97	minus	72	97	16	0.02	2.82	98	0.06	0.24	0.09	0.03	0.03	3	97	57.14	78.52	21.62	15.23	68.45	10.26	0	21.29
utg000236l_Dwil	12634	17883	5250	471	317	60	56	plus	88	90	24	6.94	1.57	212	0.01	0.03	0.05	0.03	0.06	56	44	87.7	31.19	68.81	11.9	62.49	17.82	1.12	18.56
utg000377l_Dwil	19599	25770	6172	455	306	49	97	plus	42	91	27	1.89	1.57	232	0.03	0.09	0.11	0.03	0.04	97	3	39.11	88.44	11.56	22.91	0	2.3	30.14	67.56
utg000117l_Dwil	66037	73012	6976	451	304	43	72	plus	91	86	35	0.93	2.23	109	0.01	0.06	0.06	0.03	0.05	72	28	89.65	50.58	49.42	11.68	85.89	0	5.06	9.05
utg000228l_Dwil	127918	134017	6100	448	302	49	82	minus	50	88	35	0.26	0.5	206	0.04	0.08	0.08	0.03	0.04	18	82	34.77	48.84	51.39	13.83	3.1	0	65.33	31.56
utg000093l_Dwil	209410	215982	6573	446	300	45	92	minus	68	90	22	-0.57	0.28	63	0.03	0.09	0.08	0.03	0.05	8	92	62.22	71.05	29.02	8.15	28.17	54.88	4.11	12.85
utg000122l_Dwil	142553	148768	6216	445	299	48	79	minus	92	88	39	2.24	1.29	112	0.01	0.04	0.05	0.03	0.05	21	79	69.51	82.3	17.77	15.67	61.3	0	34.91	3.79
utg000152l_Dwil	150137	156748	6612	437	294	44	92	plus	86	85	26	0.91	6.98	130	0.03	0.17	0.13	0.03	0.04	92	8	85.6	0	100	15.73	0	37.28	0	0
utg000009l_Dwil	153082	160580	7499	432	291	38	99	plus	50	89	28	-0.23	6.32	7	0.03	0.07	0.05	0.03	0.03	99	1	36.8	80.87	19.13	12.51	0	0	86.98	13.02
utg000098l_Dwil	479255	484314	5060	424	285	56	81	minus	60	84	20	4.39	20.69	94	0.01	0.02	0.03	0.03	0.04	19	81	43.95	55.26	44.74	17.24	45.62	0	51.57	2.8
utg000152l_Dwil	54058	60758	6701	419	282	42	99	plus	100	83	16	-0.23	15.75	129	0.05	0.21	0.16	0.03	0.04	99	1	93.17	2.13	99.41	8.76	19.16	77.13	1.67	0
utg000195l_Dwil	91159	97478	6320	417	281	44	92	minus	88	89	26	0.64	2.24	172	0.06	0.07	0.06	0.03	0.04	8	92	54.19	61.78	39.42	8.35	24.09	7.63	65.78	2.49
utg000252l_Dwil	6095	12402	6308	413	278	44	97	plus	98	85	20	0.77	15.82	214	0.02	0.07	0.07	0.03	0.04	97	3	80.68	21.91	78.09	8.14	2.01	94.77	0	0
utg000092l_Dwil	318583	327003	8421	408	275	32	96	plus	65	94	12	3.96	2.41	61	0.04	0.05	0.05	0.03	0.02	96	4	61.61	39.69	60.31	18.39	15.72	72.9	4.56	6.83
utg000130l_Dwil	2421125	2427491	6367	394	265	41	94	minus	62	89	19	-0.61	2.15	123	0.02	0.03	0.06	0.03	0.04	6	94	28.26	63.15	36.85	13.63	0	0	42.54	57.46
utg000103l_Dwil	593726	599631	5906	387	260	44	96	plus	44	90	18	-0.59	0.61	97	0.01	0.01	0.02	0.03	0.04	96	4	34.05	84.54	15.46	11.57	15.67	0	5.22	79.11
utg000002l_Dwil	2131355	2136890	5536	385	259	46	96	minus	51	93	28	0.47	10.8	4	0.03	0.04	0.04	0.03	0.03	4	96	49.6	99.16	18.21	10.11	82.68	1.46	0	15.85
utg000151l_Dwil	1449091	1454738	5648	378	254	44	79	minus	72	86	16	-0.23	6.94	126	0.01	0.04	0.04	0.03	0.05	21	79	70.89	53.3	46.7	21.76	46.66	53.34	0	0
utg000010l_Dwil	415126	420957	5832	374	252	43	93	minus	62	87	22	1.47	12.33	11	0.01	0.01	0.02	0.03	0.04	7	93	54.87	73.5	26.5	17.41	0	14.01	23.07	62.91
utg000308l_Dwil	6042	12019	5978	371	250	41	96	minus	98	84	27	-0.55	2.33	218	0.03	0.07	0.08	0.03	0.04	4	96	50.15	100	0	5.83	100	0	0	0
utg000207l_Dwil	138081	143998	5918	368	248	41	98	plus	72	92	33	-0.3	4	192	0.02	0.05	0.07	0.02	0.04	98	2	48.68	0	100	20.3	71.05	0	28.95	0
utg000034l_Dwil	2592459	2597720	5262	354	238	45	84	minus	54	91	18	0.28	0.76	22	0.01	0.01	0.02	0.02	0.04	16	84	25.66	25.85	82.15	15.53	0	0	6.24	93.76
utg000195l_Dwil	148872	153956	5085	332	223	43	91	plus	64	79	55	0.31	7.59	173	0.15	0.16	0.06	0.02	0.01	91	9	37.15	88.14	32.29	17	0	0	85.66	14.34

## Sheet: Dmoj
Chromosome	start	stop	length	reads	rpm	rpkm	str_reads[%]	main_str	reps[%]	1U[%]	10A[%]	pp_zscore	pp_z_allm	pic_id	norm_rds	allm_rds	allm_sqn	unim_rds	unim_sqn	plus_rds	minus_rds	totl_rep	plus_rep	mins_rep	rep_cdiv	LTR	LINE	DNA	RC
utg000014l_Dmoj	548791	1300528	751738	29379	450861	655	69	plus	67	80	38	99.95	44.32	88_89_90_91_92_93_94	24.41	32.62	28.03	45.26	34.98	69	31	56.08	50.66	52.01	12.16	40.27	18.85	21.86	19.01
utg000008l_Dmoj	219287	714940	495654	3937	60419	177	58	plus	81	75	34	38.69	42.97	13_14_15_16_17_18_19_20_21_22	4.62	8.94	8.79	6.38	7.39	58	42	68.47	54.98	49.35	10.95	45.95	29.63	5.67	18.74
utg000014l_Dmoj	26938	175136	148199	3656	56106	400	51	plus	80	75	35	32.48	38.77	85_86_87	4.34	5.95	4.85	5.62	4.83	51	49	75.53	37.42	64.17	14.39	6.8	63.93	13.23	16.04
utg000015l_Dmoj	2663203	2975988	312786	3306	50735	294	55	minus	79	77	30	33.4	24.5	97_98_99_100_101_102	3.28	5.97	6.11	5.51	5.8	45	55	73.73	56.3	49.1	9.72	40.56	28.45	4.65	26.34
utg000008l_Dmoj	5293064	5388955	95892	2683	41174	429	88	minus	83	73	33	24.2	7.12	65	2.09	2.77	2.56	4.12	3.84	12	88	71.04	80.31	23.41	11.6	20.38	51.44	8.14	20.04
utg000005l_Dmoj	1982082	2029261	47180	1569	24078	510	59	plus	46	86	38	119.7	7.76	5	0.67	0.75	0.94	2.41	2.17	59	41	41.79	28.82	77.55	12.06	37.43	12.78	20.93	28.86
utg000011l_Dmoj	22156	195015	172860	1171	17971	165	78	minus	80	84	46	27.12	16.01	75_76_77_78_79	1.25	3.61	3.08	1.89	1.79	22	78	75.12	59.48	45.27	9.6	28.22	37.87	9.26	24.65
utg000008l_Dmoj	2700727	2901827	201101	1124	17249	137	55	minus	81	77	36	12.43	24.35	38_39_40_41_42_43	1.23	2.27	2.6	1.87	2.3	45	55	72.83	55.65	49.42	10.29	39.29	29.69	7.32	23.7
utg000009l_Dmoj	4260102	4296967	36866	1023	15699	425	80	minus	53	86	30	49.55	8.13	68	0.54	1.44	1	1.57	1.78	20	80	29.5	54.28	47.31	11.77	25.7	11.3	39.29	23.71
utg000014l_Dmoj	1827642	1871762	44121	897	13766	312	73	plus	55	81	31	6.39	15.52	95	0.61	0.64	0.89	1.38	1.55	73	27	46.04	38.49	62.3	14.02	25.43	4.51	33.32	36.73
utg000008l_Dmoj	3153188	3256003	102816	878	13474	222	53	plus	82	84	36	3.95	15.81	45_46_47	0.87	1.68	1.57	1.41	1.54	53	47	61.06	56.57	47.7	12.59	47.36	12.72	12.23	27.7
utg000008l_Dmoj	2403165	2623305	220141	877	13459	107	57	plus	87	80	40	19.61	33.16	33_34_35_36_37	1.74	3.52	2.97	1.48	1.9	57	43	73.67	48.17	55.49	9.7	39.53	32.61	11.08	16.78
utg000002l_Dmoj	544834	688486	143653	667	10236	130	67	plus	81	79	36	15.48	6.3	2_3_4	0.55	1.4	1.59	1.16	1.57	67	33	65.73	36.91	67.51	10.92	27.81	34.41	7.43	30.36
utg000008l_Dmoj	4869764	4958025	88262	577	8855	130	55	plus	74	83	40	4.17	7.28	61_62_63_64	1.12	1.83	1.54	0.94	1.2	55	45	70.53	41.11	60.93	11.09	18.91	55.12	14.21	11.75
utg000008l_Dmoj	3848204	3988960	140757	524	8041	94	55	minus	75	80	32	18.11	15.4	55_56_57_58_59_60	0.91	1.97	1.79	0.86	1.19	45	55	69.31	43.56	60.89	9.65	29.23	40.3	10.46	20
utg000037l_Dmoj	1412320	1480265	67946	490	7520	128	88	plus	45	83	32	6.16	29.31	106_107_108	0.75	0.84	1.13	0.77	0.93	88	12	42.03	41.95	60.09	13.39	24.75	7.83	60.75	6.67
utg000007l_Dmoj	13647289	13657538	10250	336	5156	503	96	minus	20	91	34	60.56	64.48	6	0.13	0.13	0.22	0.52	0.6	4	96	11.3	100	0	20.26	21.36	22.65	0	55.99
utg000008l_Dmoj	3324551	3371986	47436	276	4236	107	63	plus	74	80	36	34.6	80.75	48_49	0.39	0.65	0.68	0.43	0.57	63	37	69.76	26.62	76.7	11.31	27.51	48.96	7.49	16.04
utg000008l_Dmoj	3709516	3747965	38450	234	3591	167	93	minus	97	82	29	4.24	77.11	52_53	0.19	0.39	0.47	0.38	0.47	7	93	73.2	72.37	30.5	11.87	53.61	21.52	5.77	19.11
utg000008l_Dmoj	36125	92677	56553	204	3131	96	55	minus	91	71	25	-0.32	9.56	9_10_11_12	0.43	1.02	1.01	0.33	0.34	45	55	69.69	50.71	55.14	10.59	56.94	16.97	6.49	19.6
utg000008l_Dmoj	2280669	2322520	41852	187	2870	120	73	plus	53	89	36	999	5.18	31_32	0.19	0.4	0.51	0.32	0.47	73	27	51.14	48.93	56.55	9.19	47.25	8.16	0.18	44.41
utg000007l_Dmoj	13712394	13718382	5989	159	2440	407	93	plus	90	79	40	15.94	13.33	7	0.06	0.11	0.15	0.24	0.31	93	7	89.85	13.81	89.63	16.64	43.16	40.09	0.77	15.98
utg000010l_Dmoj	137564	194874	57311	142	2179	66	58	minus	93	78	39	6.21	7.76	71_72	0.24	0.58	0.54	0.24	0.37	42	58	80.21	52.42	56.13	9.32	13.62	40.97	14.97	30.44
utg000008l_Dmoj	2215039	2238651	23613	130	1995	84	71	plus	96	84	38	17.67	175.21	30	0.2	0.41	0.41	0.2	0.31	71	29	62.86	60.57	41.17	9.95	40.36	40.96	8.89	9.78
utg000011l_Dmoj	257733	274889	17157	121	1857	108	59	minus	90	83	50	-0.32	12.76	80	0.07	0.13	0.21	0.19	0.26	41	59	73.59	51.34	49.28	8.8	12.19	48.2	17.76	21.85
utg000008l_Dmoj	3620525	3636283	15759	119	1826	115	60	minus	50	82	35	0	16.23	50	0.08	0.1	0.16	0.18	0.25	40	60	42.94	27.32	72.68	17.08	95.63	0	0	4.37
utg000008l_Dmoj	1791799	1844916	53118	111	1703	59	80	plus	60	85	34	0	17.5	28_29	0.37	0.74	0.65	0.19	0.26	80	20	63.82	26.93	75.88	10.73	47.22	32.85	8.06	11.86
utg000024l_Dmoj	136801	150127	13327	109	1673	125	84	minus	54	81	27	6.17	37.92	103	0.13	0.8	0.76	0.17	0.28	16	84	12.77	100	0	32.17	0	100	0	0
utg000010l_Dmoj	1542492	1583770	41279	71	1090	47	68	plus	59	60	26	0	56.32	73_74	0.32	0.79	0.78	0.13	0.18	68	32	57.38	69.06	32.11	8.86	45.51	38.41	15.05	1.03
utg000008l_Dmoj	788085	797831	9747	71	1090	111	97	plus	95	73	16	0	58.65	24	0.06	0.1	0.15	0.11	0.18	97	3	79.19	12	88.11	12.88	96.07	0	0	3.93
utg000031l_Dmoj	1419160	1425423	6264	68	1044	166	81	plus	9	82	49	-0.23	-0.23	105	0.03	0.03	0.06	0.1	0.14	81	19	0	0	0	0	0	0	0	0
utg000008l_Dmoj	3039465	3045191	5727	66	1013	176	99	minus	97	77	46	0	52.97	44	0.07	0.13	0.15	0.1	0.12	1	99	55.86	100	0	15.8	100	0	0	0
utg000013l_Dmoj	504099	511275	7177	64	982	136	95	minus	97	69	28	4.24	116.09	83	0.12	0.19	0.15	0.1	0.15	5	95	54.7	97.71	16.48	15.58	100	0	0	0
utg000042l_Dmoj	1535271	1555947	20677	61	936	45	82	plus	49	75	57	-0.23	27.99	109	0.12	0.15	0.18	0.09	0.16	82	18	47.11	39.58	60.48	13.25	33.37	10.31	47.56	8.75
utg000008l_Dmoj	3815913	3822831	6919	59	905	130	93	minus	85	81	37	8.72	13.62	54	0.04	0.05	0.09	0.09	0.16	7	93	84.19	69.3	33.79	14.36	54.2	25.87	12.86	7.07
utg000009l_Dmoj	598378	614515	16138	48	737	45	75	minus	88	63	35	-0.23	43.22	66	0.08	0.23	0.2	0.07	0.13	25	75	80.68	69.75	33.44	9.93	41.5	45.26	7.75	5.48
utg000002l_Dmoj	472409	486876	14468	46	706	48	98	plus	71	80	30	0	30.02	1	0.04	0.09	0.12	0.07	0.11	98	2	64.79	16.38	83.62	14.37	14.03	54.44	0	31.53
utg000010l_Dmoj	82358	87737	5380	46	706	131	85	minus	69	74	50	4.24	5.6	69	0.05	0.13	0.08	0.07	0.1	15	85	56.23	0	100	4.27	12.88	87.12	0	0
utg000011l_Dmoj	1751281	1770856	19576	39	599	30	62	minus	81	56	44	0	8.34	81	0.04	0.22	0.32	0.06	0.11	38	62	37.36	52.57	58.2	11.5	28.09	37.87	7.31	26.74
utg000008l_Dmoj	1696177	1709769	13593	35	537	39	69	minus	90	89	29	0	27.91	27	0.09	0.29	0.25	0.05	0.07	31	69	82.52	66.68	34.5	10.18	95.74	0	1.62	2.64
utg000013l_Dmoj	537581	545280	7700	34	522	67	97	minus	75	82	50	0	17.84	84	0.03	0.05	0.08	0.05	0.08	3	97	68.3	93.12	7.11	17.68	57.39	40.36	0	2.25
utg000008l_Dmoj	1315086	1323150	8065	34	522	64	97	minus	77	74	32	0	21.77	25	0.04	0.09	0.1	0.05	0.09	3	97	63.69	88.75	11.25	13.57	95.96	0	0	4.04
utg000013l_Dmoj	252782	262609	9828	32	491	49	94	minus	71	78	22	0	18.99	82	0.08	0.17	0.13	0.05	0.08	6	94	66.38	87.19	22.96	12.86	41.31	50.08	0	8.61
utg000015l_Dmoj	2578132	2585371	7240	31	476	65	87	minus	100	65	32	-0.23	1.24	96	0.02	0.1	0.11	0.05	0.09	13	87	92.89	85.43	14.9	9.76	78.94	0	8.89	12.17
utg000009l_Dmoj	1050015	1055764	5750	30	460	80	83	plus	76	90	13	0	12.77	67	0.02	0.02	0.02	0.05	0.04	83	17	60.94	24.94	84.39	16.65	18.06	9.96	23.11	48.88
utg000008l_Dmoj	3684101	3690906	6806	29	445	65	86	minus	80	86	76	0	9.73	51	0.02	0.03	0.04	0.04	0.04	14	86	67.15	68.67	31.42	13.15	35.04	44.68	15.33	4.95
utg000008l_Dmoj	1453509	1461078	7570	27	414	54	85	plus	100	78	70	0	122.56	26	0.18	0.29	0.19	0.04	0.05	85	15	40.13	21.96	96.58	12.3	100	0	0	0
utg000008l_Dmoj	744040	755927	11888	26	399	33	69	minus	90	69	42	-0.23	6.14	23	0.08	0.21	0.16	0.04	0.07	31	69	67.24	29.1	70.9	11.72	42.92	38.73	18.35	0
utg000026l_Dmoj	594786	600378	5593	25	384	68	56	minus	32	52	60	1.75	42.34	104	0.05	0.05	0.1	0.04	0.07	44	56	32.45	100	0	31.1	100	0	0	0
utg000010l_Dmoj	105218	111135	5918	23	353	59	83	plus	99	56	22	0	1.39	70	0.02	0.05	0.08	0.04	0.05	83	17	92.73	41.29	62.85	9.17	8.53	28.5	53.44	9.54
utg000008l_Dmoj	73	5958	5886	15	230	39	100	plus	86	67	47	0	47.14	8	0.15	0.22	0.17	0.02	0.04	100	0	85.98	5.2	94.82	9.56	79.36	20.64	0	0

## Sheet: Dvir
Chromosome	start	stop	length	reads	rpm	rpkm	str_reads[%]	main_str	reps[%]	1U[%]	10A[%]	pp_zscore	pp_z_allm	pic_id	norm_rds	allm_rds	allm_sqn	unim_rds	unim_sqn	plus_rds	minus_rds	totl_rep	plus_rep	mins_rep	rep_cdiv	LTR	LINE	DNA	RC
utg000078l_Dvir	482558	893454	410897	5739	63117	177	58	plus	81	72	49	62.11	88.82	117_118_119_120_121_122_123	5.88	7.63	8.32	6.43	7.5	58	42	61.88	45.85	56.52	10.45	47.63	14.44	21.12	16.81
utg000055l_Dvir	362568	717047	354480	5265	57904	245	62	minus	88	71	43	37.33	75.38	84_85_86_87_88_89_90_91_92_93_94	3.48	4.99	5.17	5.87	6.98	38	62	67.3	48.75	52.27	12.77	56.34	24.31	4.08	14.73
utg000101l_Dvir	696	170698	170003	3823	42045	296	71	plus	78	72	55	53.28	67.97	133_134_135_136	5.35	6.48	4.85	4.24	4.02	71	29	75.89	10.77	89.56	12.51	10.98	70.61	7.51	10.9
utg000017l_Dvir	95051	386167	291117	3389	37272	200	60	minus	85	71	34	56.89	70.94	36_37_38_39_40_41	3.47	5.76	5.78	4.07	4.62	40	60	74.76	54.87	45.81	12.99	33.88	48.5	3.98	13.64
utg000051l_Dvir	562789	584868	22080	2679	29463	1334	71	minus	14	89	45	179.96	92.38	68	0.59	0.6	0.74	2.95	2.31	29	71	6.36	40.21	64.63	13.14	0	0	43.06	56.94
utg000078l_Dvir	6930	260336	253407	2630	28924	191	56	plus	83	75	38	134.38	76.83	112_113_114_115_116	2.7	4.36	4.75	3.04	3.59	56	44	68.9	48.83	51.9	11.45	44.56	9.75	32.22	13.48
utg000017l_Dvir	490047	653903	163857	2612	28726	219	61	minus	86	75	31	32.85	41.29	42_43_44	2.2	3.15	3.24	2.91	3.21	39	61	80.53	40.31	59.89	12.53	31.34	55.41	2.59	10.66
utg000010l_Dvir	16973	44703	27731	1851	20357	734	55	minus	37	75	50	60.94	53.96	31	0.41	0.65	0.97	2.04	2.14	45	55	33.41	13.89	86.11	19.61	73.32	5.79	0	20.89
utg000004l_Dvir	248137	506951	258815	1148	12626	92	52	plus	87	73	40	23.67	41.7	13_14_15_16_17_18	0.91	1.62	2.18	1.33	1.75	52	48	77.1	47.68	52.84	14.37	75.57	11.34	1.98	11.12
utg000054l_Dvir	231317	268570	37254	1131	12439	333	85	minus	94	43	39	19.38	173.98	78	1.08	1.96	1.26	1.24	1.01	15	85	71.92	20.22	80.52	8.33	76.74	16.1	0.48	6.68
utg000003l_Dvir	603354	714542	111189	951	10459	148	54	plus	96	74	35	16.31	27.03	4_5_6	0.82	1.79	1.72	1.1	1.43	54	46	74.82	53.54	46.72	10.54	68.15	21.4	0.06	10.39
utg000055l_Dvir	170422	236484	66063	910	10008	240	51	minus	84	53	48	91.48	62.21	81_82	0.41	0.86	0.83	1.07	1.11	49	51	73.19	27.95	74.12	13.09	43.33	32.17	6.04	18.46
utg000063l_Dvir	1463515	1612944	149430	803	8831	97	54	minus	78	65	43	67	83.43	99_100_101	0.44	0.93	1.12	0.89	1.3	46	54	57.79	47.81	52.52	13.96	38.75	31.59	12.79	16.87
utg000120l_Dvir	101868	145826	43959	732	8050	183	79	minus	90	76	46	13.43	43.94	145	0.75	1.19	1.07	0.81	0.84	21	79	83.9	78.6	21.91	8.36	70.6	17.28	0.57	11.55
utg000051l_Dvir	46242	71920	25679	618	6797	264	71	minus	43	67	46	145.7	68.22	67	0.66	1.12	1.19	0.68	0.81	29	71	40.47	99.75	0.25	26.6	12.83	86.92	0.24	0
utg000004l_Dvir	647537	774548	127012	617	6786	91	70	minus	85	66	54	77.83	40.46	20_21	0.41	0.74	0.98	0.73	1.04	30	70	76.94	56	45.03	14.55	50.76	25.53	6.8	14.95
utg000101l_Dvir	308896	351516	42621	578	6357	149	100	minus	88	85	28	0	93.11	137	0.26	0.77	1.44	0.64	1.24	0	100	85.97	99.64	0.36	15.59	100	0	0	0
utg000055l_Dvir	19327	78522	59196	471	5180	107	51	plus	97	68	37	5.01	71.06	79_80	0.55	1.03	0.92	0.52	0.64	51	49	71.74	31	69.05	8.36	69.28	22.03	2.28	6.41
utg000115l_Dvir	692	35350	34659	404	4443	128	68	minus	66	70	41	96.32	89.09	142	1.05	1.48	1.03	0.44	0.51	32	68	62.63	16.22	83.78	9.29	80.64	4.02	1.63	13.72
utg000119l_Dvir	113033	123309	10277	387	4256	414	80	plus	70	76	39	349.71	53.94	144	0.16	0.42	0.46	0.43	0.46	80	20	70.01	44.28	57.5	18.86	4.63	95.37	0	0
utg000050l_Dvir	24179	148007	123829	378	4157	83	84	minus	92	72	36	20.66	65.44	62_63_64	0.36	0.76	0.84	0.43	0.71	16	84	59.48	66.15	34.73	13.79	48.9	23.74	8.03	19.34
utg000078l_Dvir	1033031	1074814	41784	358	3937	122	57	plus	79	78	39	4.44	44.53	124_125	0.14	0.46	0.46	0.4	0.55	57	43	66.74	26.85	74.08	11.08	42.95	36.23	6.37	14.45
utg000077l_Dvir	111775	182154	70380	348	3827	81	69	minus	82	74	35	25.9	53.51	106_107	0.21	0.33	0.5	0.38	0.6	31	69	66.83	59.35	41.4	14.75	53.55	29.16	0	17.29
utg000049l_Dvir	41898	106316	64419	341	3750	96	57	minus	99	69	38	25.78	123.21	57_58_59	0.32	2.14	1.38	0.41	0.51	43	57	90.37	97.02	3.22	11.66	7.39	76.72	0	0.21
utg000012l_Dvir	13141108	13156199	15092	304	3343	221	69	minus	32	84	58	31.87	18.31	35	0.12	0.39	0.44	0.33	0.49	31	69	31.75	0	100	5	13.59	86.41	0	0
utg000052l_Dvir	2145956	2166180	20225	289	3178	157	66	plus	89	72	41	46.12	22.89	69	0.13	0.24	0.29	0.32	0.42	66	34	79.31	23.6	76.48	11.96	67.8	25.74	0.4	6.06
utg000114l_Dvir	76581	142910	66330	274	3013	83	76	minus	99	51	38	20.62	140.79	139_140_141	1.17	1.95	1.25	0.32	0.41	24	76	98.54	100	0	12.5	0	97.35	0	2.65
utg000041l_Dvir	2279855	2318606	38752	258	2837	94	55	minus	88	63	34	15.42	132.15	53_54	0.27	0.52	0.59	0.29	0.42	45	55	56.98	40.95	59.07	12.62	94.12	1.07	4.82	0
utg000084l_Dvir	2671232	2681167	9936	255	2804	282	100	minus	39	61	42	0	13.52	132	0.07	0.1	0.17	0.28	0.38	0	100	37.91	99.36	2.55	19.26	95.9	0	4.1	0
utg000041l_Dvir	199956	243850	43895	204	2244	93	84	minus	98	80	53	26.63	17.1	48_49	0.13	0.3	0.47	0.26	0.41	16	84	78.72	89.82	10.56	11.86	47.76	42.2	6.12	3.92
utg000004l_Dvir	868604	912164	43561	200	2200	50	51	minus	77	82	46	7.79	73.04	22	0.18	0.4	0.51	0.22	0.4	49	51	76.69	49.5	50.97	11.98	40.2	42.44	5.41	11.94
utg000005l_Dvir	582152	672470	90319	180	1980	33	70	minus	78	69	43	35.21	76.78	27_28_29	0.21	0.38	0.49	0.22	0.39	30	70	70.38	85.2	14.99	12.72	54.79	37.03	3.07	5.11
utg000053l_Dvir	42875	66677	23803	179	1969	82	64	minus	86	68	36	17.9	165.24	70	0.09	0.14	0.22	0.2	0.36	36	64	72.94	44.66	55.48	14.77	69.34	21.02	2.13	7.52
utg000004l_Dvir	981735	1007308	25574	161	1771	69	67	plus	97	70	32	1.51	144.36	23	0.17	0.36	0.37	0.18	0.28	67	33	96.79	23.45	77.48	10.03	24.75	64.22	0	11.03
utg000041l_Dvir	585219	598967	13749	154	1694	123	84	minus	99	76	71	67.25	105.77	50	0.12	0.26	0.21	0.17	0.2	16	84	63.17	99.08	0.93	8.61	54.87	44.22	0	0.91
utg000119l_Dvir	80270	86837	6568	152	1672	254	66	plus	16	72	62	27.19	50.89	143	0.04	0.07	0.18	0.17	0.31	66	34	16.49	0	100	15.23	0	100	0	0
utg000056l_Dvir	137275	146724	9450	144	1584	167	51	minus	42	84	34	25.16	25.27	95	0.03	0.05	0.12	0.16	0.25	49	51	22.72	81.46	24.78	18.01	2.6	5.54	21.37	70.48
utg000083l_Dvir	705	21395	20691	122	1342	64	83	plus	0	53	27	4.24	19.14	130	0.15	0.46	0.24	0.13	0.2	83	17	0	0	0	0	0	0	0	0
utg000049l_Dvir	138271	160157	21887	114	1254	67	75	plus	93	64	35	8.03	69.96	60_61	0.1	0.55	0.6	0.13	0.22	75	25	90.01	54.43	45.57	9.6	27.3	54.64	0	0
utg000074l_Dvir	36871	59628	22758	113	1243	54	66	plus	83	62	40	17.67	84.75	104	0.15	1.91	1.15	0.12	0.19	66	34	75.15	53.72	46.28	14.38	36.73	26.39	0	0
utg000063l_Dvir	924916	945463	20548	110	1210	58	99	plus	84	83	32	0	28.28	97	0.04	0.15	0.22	0.12	0.26	99	1	80.29	11.01	89.07	16.72	93.23	0	0	6.77
utg000077l_Dvir	361575	381038	19464	110	1210	62	99	plus	81	76	34	0	37.37	108	0.05	0.15	0.29	0.12	0.26	99	1	74.16	8.69	91.35	9.65	88.77	1.45	1.69	8.09
utg000077l_Dvir	7294	18416	11123	105	1155	103	59	minus	88	68	34	-0.43	119.57	105	0.07	0.14	0.13	0.12	0.2	41	59	82.62	81.74	18.53	6.72	61.97	13.62	6.91	17.51
utg000004l_Dvir	26953	37008	10056	105	1155	114	90	plus	100	79	56	0	100.66	11	0.1	0.29	0.23	0.12	0.15	90	10	79.39	0	100	10.72	100	0	0	0
utg000003l_Dvir	2147169	2175543	28375	98	1078	37	64	plus	82	67	47	999	106.08	7	0.07	0.11	0.17	0.11	0.22	64	36	77.89	11.26	88.85	13.19	90.98	0	3.8	5.22
utg000077l_Dvir	876711	886583	9873	96	1056	106	55	plus	90	66	37	20.83	28.84	109	0.02	0.03	0.08	0.11	0.21	55	45	86.56	57.13	42.87	13.43	100	0	0	0
utg000018l_Dvir	396581	413101	16521	89	979	59	88	plus	80	82	40	-0.23	13.94	45	0.04	0.09	0.13	0.1	0.16	88	12	66.24	26.26	74.91	12.48	56.11	34.37	0	9.52
utg000003l_Dvir	2772524	2788071	15548	88	968	62	72	minus	100	71	46	0	79.09	10	0.06	0.62	0.43	0.1	0.16	28	72	99.99	21.31	80.08	4.37	0	85.47	0	0
utg000044l_Dvir	101066	116989	15924	85	935	58	92	plus	90	80	39	999	29.04	56	0.05	0.1	0.12	0.09	0.16	92	8	77.79	36.68	63.34	15.27	75.11	24.89	0	0
utg000003l_Dvir	32431	53529	21099	79	869	41	84	minus	83	77	32	0	34.34	2	0.04	0.11	0.16	0.09	0.16	16	84	74.06	86.68	13.32	12.4	60.04	37.88	0	2.08
utg000053l_Dvir	239788	248600	8813	76	836	94	86	plus	97	43	30	0	25.08	72	0.06	0.13	0.12	0.08	0.12	86	14	56.81	80.05	19.95	4.95	80.14	19.86	0	0
utg000081l_Dvir	211097	233543	22447	73	803	47	58	plus	97	71	56	9.92	40.97	128_129	0.06	0.38	0.29	0.09	0.15	58	42	92.46	52.25	48.07	6.28	24.1	64.75	3.42	0
utg000063l_Dvir	1285052	1290268	5217	72	792	151	63	minus	76	75	7	0	23.67	98	0.03	0.08	0.07	0.08	0.08	37	63	70.21	100	0	3.9	0	100	0	0
utg000041l_Dvir	53497	62940	9444	72	792	83	64	minus	100	71	43	-0.23	44.9	47	0.06	0.16	0.17	0.08	0.15	36	64	86.09	88.54	11.46	14.25	71.88	16.86	0	11.26
utg000077l_Dvir	984003	996092	12090	70	770	63	53	minus	91	70	71	0	22.9	111	0.05	0.19	0.17	0.08	0.11	47	53	87.21	45.04	55.68	9.46	50.5	42.69	1.92	4.9
utg000077l_Dvir	937717	944441	6725	68	748	111	54	minus	97	74	46	16.72	69.11	110	0.07	0.17	0.17	0.07	0.13	46	54	96.94	0	100	6.9	89.65	0	10.35	0
utg000004l_Dvir	557721	566634	8914	68	748	83	69	minus	95	78	46	2	11.03	19	0.03	0.05	0.09	0.07	0.11	31	69	53.16	52.44	47.56	12.4	46.47	53.53	0	0
utg000079l_Dvir	30306	45754	15449	68	748	48	79	plus	87	69	35	8.72	58.48	126	0.05	0.13	0.13	0.07	0.15	79	21	72.46	10.86	89.79	13.2	38.59	51.21	1.82	8.38
utg000055l_Dvir	320163	328222	8060	62	682	84	69	plus	54	66	39	999	147.12	83	0.04	0.11	0.14	0.07	0.13	69	31	54.32	5.71	94.61	18.99	66.95	13.27	0	19.78
utg000003l_Dvir	2741239	2747521	6283	56	616	98	86	minus	99	52	46	-0.23	42.36	9	0.04	0.12	0.11	0.06	0.11	14	86	98.6	76.26	25.67	11.3	0	97.85	0	2.15
utg000053l_Dvir	349109	357616	8508	55	605	71	82	minus	86	82	60	138.59	6.69	73	0.01	0.02	0.04	0.06	0.1	18	82	76.01	97.14	2.86	12.15	42.92	50.48	0	6.6
utg000053l_Dvir	113470	125893	12424	55	605	48	58	minus	85	86	18	0	83.94	71	0.04	0.11	0.16	0.06	0.08	42	58	55.78	83.81	16.19	18.98	96.33	3.67	0	0
utg000041l_Dvir	2239474	2250308	10835	54	594	54	76	minus	88	70	37	999	11.29	52	0.02	0.02	0.05	0.06	0.1	24	76	57.98	93.03	6.97	14.85	82.23	0	0	17.77
utg000003l_Dvir	2692145	2709943	17799	52	572	32	90	plus	76	85	39	4.24	51.51	8	0.02	0.05	0.08	0.06	0.11	90	10	74.9	9.55	90.79	13.06	52.63	25.97	0	21.4
utg000054l_Dvir	34361	50668	16308	51	561	34	71	plus	89	69	51	999	65.36	76	0.04	0.23	0.29	0.06	0.1	71	29	85.23	63.59	37.63	11.69	88.58	0.08	4.47	6.87
utg000005l_Dvir	282913	288121	5209	49	539	103	100	minus	100	92	4	0	18.6	25	0.05	0.12	0.13	0.05	0.04	0	100	99.96	99.44	2.84	5.4	56.59	42.08	0	1.33
utg000071l_Dvir	2984952	2994329	9378	46	506	53	96	minus	87	67	33	0	21.86	103	0.01	0.02	0.06	0.05	0.12	4	96	83.73	96.5	3.71	13.75	97.41	0	0	2.59
utg000004l_Dvir	144750	149934	5185	41	451	86	83	minus	100	71	66	0	22.74	12	0.02	0.05	0.06	0.05	0.07	17	83	99.98	100	0	9.5	100	0	0	0
utg000053l_Dvir	411052	423678	12627	39	429	39	74	minus	82	79	31	0	14.27	74_75	0.02	0.09	0.12	0.04	0.08	26	74	64.67	94.71	6.78	10.13	80.64	0	15.52	3.84
utg000041l_Dvir	766338	775033	8696	38	418	48	50	minus	100	68	50	999	5.07	51	0.02	0.08	0.1	0.04	0.08	50	50	99.9	69.43	30.57	7.48	98.79	0	0	1.21
utg000005l_Dvir	458137	463418	5282	35	385	72	89	plus	100	60	40	-0.3	173.63	26	0.04	0.1	0.12	0.04	0.05	89	11	99.81	0	100	5.92	100	0	0	0
utg000081l_Dvir	170691	178590	7900	33	363	45	67	minus	97	70	49	0	137.6	127	0.06	0.16	0.13	0.04	0.08	33	67	53.48	68.14	31.86	8.15	100	0	0	0
utg000054l_Dvir	99422	105408	5987	31	341	56	81	minus	98	90	23	0	34.97	77	0.01	0.03	0.05	0.03	0.04	19	81	94.47	48.55	51.56	12.33	60.66	26.95	12.4	0
utg000003l_Dvir	247827	253515	5689	29	319	56	83	plus	98	62	52	-0.23	58.96	3	0.03	0.06	0.07	0.03	0.06	83	17	61.21	6.61	93.51	10.67	100	0	0	0
utg000050l_Dvir	218666	225478	6813	27	297	43	78	minus	96	89	30	0	38.67	65	0.01	0.03	0.07	0.03	0.05	22	78	93.67	100	0	11.2	100	0	0	0
utg000004l_Dvir	1079981	1085876	5896	27	297	50	78	plus	76	56	30	999	999	24	0.01	0.01	0.03	0.03	0.06	78	22	76.44	33.48	66.52	12.94	0	100	0	0
utg000050l_Dvir	508193	513339	5147	27	297	57	78	minus	100	78	33	0	55.53	66	0.04	0.09	0.08	0.03	0.04	22	78	99.96	99.98	0.43	7.49	100	0	0	0
utg000042l_Dvir	348561	354548	5988	22	242	40	86	minus	96	91	27	999	12.35	55	0.01	0.04	0.05	0.02	0.05	14	86	94.36	96.51	3.75	12.18	66.58	23.33	0	10.09
utg000021l_Dvir	2840618	2846233	5616	20	220	39	65	plus	10	70	65	0	0	46	0	0.01	0.02	0.02	0.05	65	35	2.92	0	100	26.5	0	0	0	100
