# Supplementary material for: Large Drosophila germline piRNA clusters are evolutionarily labile and dispensable for transposon regulation
Source: Mol Cell. 2021 Oct 7;81(19):3965–3978.e5. doi: 10.1016/j.molcel.2021.07.011 (PMC8516431; doi:10.1016/j.molcel.2021.07.011)
Supplement: Table S3. Percentage of uniquely mapping piRNA reads by TE family and piRNA cluster in w1118 ovaries, related to Figure 5 [file mmc3.xlsx]

## Sheet: Table_S3
TE_family	42AB	20A	38C	flamenco	others	all_clusters
NOF	99.9257	0	0	0	0	99.9257
looper1	92.9932	0	0	0	1.91095	94.9041
invader6	91.9446	0	0	0	2.76162	94.7062
GATE	90.4818	0.822619	0	0	3.95615	95.2605
flea	90.4185	0	0	0	5.09016	95.5087
copia	88.0002	0	0	0	4.0003	92.0005
Circe	80.1688	0	0	0	10.7595	90.9283
transib1	80.0057	0	0	0	11.1119	91.1176
Dm88	79.3177	0	0	0	10.661	89.9787
G4	78.1596	0	0	0.383165	10.3455	88.8882
mdg3	78.0471	0	0	0	5.6915	83.7386
gypsy12	73.9048	0	0	0	11.0478	84.9526
Tc3	73.6842	0	0	0	10.5263	84.2105
Rt1c	65.7439	0	0	0	15.5709	81.3147
BS	58.4924	0	21.98	4.17802	11.3078	95.9582
I-element	58.1781	0	0	0	18.9592	77.1372
Rt1b	54.4986	0	0	0	35.7994	90.298
mdg1	0	86.0684	0	0	9.16031	95.2287
Stalker	0	65.5169	0	6.49064	10.3442	82.3518
roo	33.52	57.1855	0	0	7.12953	97.835
hopper2	0	0	90.3254	0	4.30137	94.6268
G6	0.120345	0	85.92	5.29479	1.44414	92.7793
Helena	0	0	69.0142	22.5352	3.05185	94.6013
1360	12.1895	0	68.9617	0	5.86912	87.0203
G2	0	0	68.9609	0	7.0176	75.9785
G-element	0	1.15127	68.7645	3.37681	15.6563	88.9488
hobo	20.2317	0	65.0773	0	7.60321	92.9123
invader4	0	0	53.6234	1.08703	24.6371	79.3475
ZAM	0	0	0	73.2996	6.80686	80.1064
gtwin	0	0	0	71.8817	15.0102	86.892
gypsy2	0	0	0	71.1274	9.89448	81.0219
gypsy	0	0	0	67.8107	11.1114	78.9221
blood	0	28.5717	0	65.9334	0.549489	95.0546
Osvaldo	0	0	0	0	94.0843	94.0843
opus	0	0	0	1.5749	83.0698	84.6447
Rt1a	3.75193	0	0	0	81.2404	84.9923
gypsy8	0	0	0	0	80.7561	80.7561
HeT-A	0	0	0	0	78.5736	78.5736
McClintock	0	0	0	0	69.4937	69.4937
BS3	0	0	0	0	69.1843	69.1843
R2-element	0	0	0	0	66.6667	66.6667
297	0	0	0	0	64.328	64.328
G3	0	0	0	0	63.9412	63.9412
HMS-Beagle	0	0	0	0	63.7589	63.7589
Fw2	8.59418	0	0	0	63.2794	71.8736
Fw3	0	0	0	0	62.5	62.5
micropia	5.26348	0	0	0	61.7217	66.9852
HB	0	0	0	0	61.5385	61.5385
aurora-element	0	0	0	0	61.2895	61.2895
diver2	0	0	0	0	60.8696	60.8696
TAHRE	0	0	0	0	60.5272	60.5272
3S18	0	0	0	0	60.1394	60.1394
baggins	0	0	0	0	59.5074	59.5074
Porto1	0	0	0	0	58.3311	58.3311
hopper	0	0	5.26316	0	55.2632	60.5263
Doc3-element	0	0	0	0	53.3444	53.3444
Doc	0	0	0	0	53.0728	53.0728
G5A	0	0	0	0	51.7223	51.7223
Q-element	0	0	0	0	51.6129	51.6129
Cr1a	4.04316	0	0	0	50.5199	54.563
F-element	0	0	0	1.83258	50.2618	52.0944
Transpac	0	0	0	0	50	50
gypsy3	0	0	0	29.2158	49.8042	79.02
Max-element	48.8836	0	0	0	26.4817	75.3653
springer	0	0	0	48.4491	33.7967	82.2458
Stalker4	0	0	0	47.2947	25.4122	72.7068
invader3	10.1273	0	46.8359	0	3.79773	60.7609
TART	0	0	0	0	44.2364	44.2364
rooA	44.0194	30.2504	0	0	19.3324	93.6022
Doc4-element	0	0	0	0	43.5897	43.5897
rover	20.2017	0	0	0	43.4339	63.6356
invader2	0	0	3.14985	0	43.3078	46.4577
diver	0	0	0	0	42.8571	42.8571
accord2	0	0	0	0	42.3943	42.3943
gypsy5	0	0	0	14.1187	42.3562	56.4749
gypsy6	0	0	0	41.4141	22.5897	64.0038
S-element	35.7414	0	41.0643	0	7.60446	84.4102
Ivk	0	0	6.79395	0	39.6741	46.468
invader1	39.6732	0	0	0	29.3481	69.0213
G5	0	0	1.1174	0	39.1072	40.2246
transib2	12.5692	0	38.2505	0	6.55784	57.3776
HMS-Beagle2	0.258417	0	0	37.7264	37.7264	75.7113
Quasimodo	0	0	0	0	37.6003	37.6003
Tc1-2	0	0	25.0027	0	36.6706	61.6733
Tabor	35	0	0	30	20	85
gypsy7	0	0	0	0	34.0022	34.0022
Tirant	0	0	0	33.7979	3.83301	37.631
INE-1	0	0	0.698127	0.174532	33.6824	34.5551
X-element	8.42379	0	30.9264	0	31.1675	70.5177
1731	30.6255	0	0	0	28.7523	59.3778
gypsy9	0	0	0	2.17407	30.4369	32.611
gypsy4	0	0	0	30.4346	27.3552	57.7898
Stalker2	0	0	0	15.7908	30.2657	46.0565
jockey	0	0	0	0	30.1096	30.1096
accord	0	0	0	0	28.5714	28.5714
17.6	0	21.1552	0	0	27.8863	49.0415
R1A1-element	0	0	0	0	26.9226	26.9226
R1-2	0	0	0	0	26.5341	26.5341
Doc2-element	0	0	0	0	25.3641	25.3641
Stalker3	0	0	0	0	25	25
transib3	18.1818	0	22.7273	0	0	40.9091
gypsy11	19.2308	0	0	0	3.84615	23.0769
jockey2	0	0	2.04109	0	18.3698	20.4109
412	0	0	0	4.68797	17.1892	21.8772
gypsy10	0	0	0	0	11.3645	11.3645
Burdock	0	0	0	0	10.0008	10.0008
Idefix	0	0	0	2.8408	8.42801	11.2688
FB	0	0	0	0	8.33333	8.33333
mariner2	0	0	0	0	6.25063	6.25063
