# Supplementary material for: Large Drosophila germline piRNA clusters are evolutionarily labile and dispensable for transposon regulation
Source: Mol Cell. 2021 Oct 7;81(19):3965–3978.e5. doi: 10.1016/j.molcel.2021.07.011 (PMC8516431; doi:10.1016/j.molcel.2021.07.011)
Supplement: Table S4. Percentage of all mapping piRNA reads by TE family and piRNA cluster (as maximum potential) in w1118 ovaries, related to Figure 5 [file mmc4.xlsx]

## Sheet: Table_S4
TE_family	42AB	20A	38C	flamenco	others
NOF	99.7708	0	0	0	0
Juan	99.2243	0	0	0	98.7717
invader6	94.94	0	0	0	46.4072
transib3	94.7689	0	32.0229	0	0
looper1	93.7446	0	0	0	1.66667
Tc3	93.2044	0	0	0	1.61824
Stalker4	92.5866	2.72451	0	59.1552	79.2069
1731	85.9034	0	0	0	79.62
BS	85.3998	0	7.26602	0.661948	19.8696
GATE	83.9947	3.81095	0	0	84.7644
gypsy12	82.9665	0	0	0	62.3826
Max-element	82.5947	0	0	0	93.1526
G4	78.8061	0	0	2.74426	35.4015
G6	75.2969	0	23.4465	44.0505	77.4014
Rt1b	72.3787	0	0	0	76.8861
X-element	72.2595	0	18.6999	0	87.6424
transib1	72.1725	0	0	0	22.3643
Circe	70.7725	0	0	0	76.4923
invader3	68.9769	0	48.7457	0	58.4671
Rt1c	67.4581	0	0	0	50.1153
mdg3	65.5387	0	2.44174	0	85.1188
frogger	63.7987	8.54241	0	0	0
rooA	62.7885	19.6762	0	0	58.7901
Rt1a	60.8981	0	0	0	99.5
Dm88	59.7331	17.4021	0	0	47.0039
invader1	59.5154	0	0	0	89.945
blood	0	93.0875	0	61.8209	97.4162
roo	26.6145	89.4996	0	0	85.1498
G2	0	0	99.7095	0	46.1699
pogo	0	0	99.7045	0	85.2751
hopper2	0	0	99.6948	0	6.20699
Helena	0	0	80.1089	12.6814	34.6273
1360	8.20438	0	75.5351	0.0498781	45.7351
copia	24.451	0	67.3957	0	72.011
S-element	59.9797	0	60.2572	0	27.4234
transib2	28.5512	0	55.5077	0	5.87674
hobo	19.2571	0	53.6501	0	30.8903
Stalker2	0	0	0	97.2632	90.8831
gypsy2	0	0	0	92.424	66.9517
HMS-Beagle2	4.03565	0	0	90.7071	46.0574
F-element	80.4311	0	0	82.6484	90.7576
Doc	0	0	0	80.8253	98.2247
gypsy10	0	0	0	78.5383	80.1769
Stalker	0	16.4813	0	70.8868	76.6786
springer	0	0	0	68.9875	36.0928
ZAM	0	0	0	65.5905	28.664
mdg1	0	42.3639	0	45.8214	65.7489
G-element	0	28.1292	41.6785	33.5682	37.903
gtwin	0	0	40.9975	30.6721	13.3643
invader4	0	0	39.5713	9.57189	75.0958
gypsy4	0	0	0	36.6783	86.9925
gypsy6	0	0	0	34.3643	62.9081
gypsy	0	0	0	34.2057	27.0297
17.6	0	32.4159	0	0	84.6776
gypsy3	0	0	0	31.9412	82.7751
flea	30.8284	0	0	0	12.8253
Tc1-2	0	0	29.0313	0	80.0583
Idefix	0	0	0	28.8713	47.5866
I-element	19.7521	0	0	0	48.0513
hopper	0	0	18.8531	0	69.7436
412	1.28681	0	0	18.0139	99.6
Tabor	0.834331	0	0	13.0647	91.275
gypsy11	9.90336	0	0	8.66544	12.6707
rover	9.19814	0	0	0	79.7021
invader2	0	0	9.06186	0	83.1162
gypsy9	0	0	0	8.12978	18.0016
Stalker3	0	0	0	7.82932	40.3642
FB	6.98973	0	0	0	59.1404
Cr1a	5.90488	0	0	0	73.1381
Tirant	0	0	0	5.15172	12.1782
297	0	0.522385	0	3.93052	64.8258
gypsy5	0	0	0	2.79061	28.7033
Fw2	2.69026	0	0	0	99.6
HMS-Beagle	0	0	0	2.41716	90.5275
Burdock	0	0	0	1.97856	43.5548
G5	0	0	1.83687	0	55.5676
Ivk	0	0	0.823485	0	85.0347
INE-1	0	0	0.60887	0.152217	36.8342
jockey2	0	0	0.529629	0	79.7041
opus	0	0	0	0.306499	97.6596
micropia	0.222736	0	0	0	59.2971
invader5	0	0	0	0	99.8
Osvaldo	0	0	0	0	99.4425
Bari1	0	0	0	0	99.2121
TAHRE	0	0	0	0	97.2572
HeT-A	0	0	0	0	94.4963
aurora-element	0	0	0	0	94.2865
Tom1	0	0	0	0	94.1677
accord	0	0	0	0	88.4642
R1A1-element	0	0	0	0	87.7565
Q-element	0	0	0	0	87.6906
3S18	0	0	0	0	86.853
diver2	0	0	0	0	85.7746
gypsy8	0	0	0	0	85.3858
baggins	0	0	0	0	84.063
Quasimodo	0	0	0	0	81.654
R1-2	0	0	0	0	77.1562
Doc2-element	0	0	0	0	77.1397
Doc3-element	0	0	0	0	75.3135
BS3	0	0	0	0	74.5143
G5A	0	0	0	0	74.1549
accord2	0	0	0	0	66.4558
Porto1	0	0	0	0	66.1776
TART	0	0	0	0	65.7087
Doc4-element	0	0	0	0	64.9783
HB	0	0	0	0	57.8947
G3	0	0	0	0	52.0691
gypsy7	0	0	0	0	51.9512
R2-element	0	0	0	0	44.4444
McClintock	0	0	0	0	39.0414
diver	0	0	0	0	33.0964
Tc1	0	0	0	0	29.6296
Fw3	0	0	0	0	25.3203
S2	0	0	0	0	13.3362
jockey	0	0	0	0	8.73316
mariner2	0	0	0	0	4.87843
Transpac	0	0	0	0	0.785616
