# Supplementary material for: Large Drosophila germline piRNA clusters are evolutionarily labile and dispensable for transposon regulation
Source: Mol Cell. 2021 Oct 7;81(19):3965–3978.e5. doi: 10.1016/j.molcel.2021.07.011 (PMC8516431; doi:10.1016/j.molcel.2021.07.011)
Supplement: Table S5. RNA FISH probes, related to Figure 3 [file mmc5.xlsx]

## Sheet: Table_S5
Cluster 2 (20A) [Quasar670)
agtgtgaccgtcttatgata
tttacacgacatgcatgtgc
aagcttgagttccaactgtt
ccaatttgttgtggattcgt
tttatacttttgtgcctcgt
ttgtttttcctttgcacttt
gccaattcaattttcgtttt
aagagtcgctgaattcggtc
aggttcactttctggattga
tcgcacatatggatatcaca
gaagccttttgcatgttttc
tgcacttggaagactcatga
cttcttcacataaccgttca
caatgcgtccgacagagata
tgtctccattatcatagctt
tttcagctctttaagcggta
tgtaccattcgtagttcacg
ccttgaagtcatcgttgttg
tctggttggatttgcctttg
acaaacagttgtcagatgcc
cattcatgtaacatccatca
aatcaatgtgcaaggtgcac
aagctggactcgttgttttt
gcattaaaaatgtccctcca
atgctgtttacctgtagtaa
agagtattgttcgttcacat
gttactttacttgcgaacct
ttagagccatcctctaactg
ttaagtctcttagcttttgt
gtgctctagaacacctaagt
ccacatattgtaatatcacc
cgctaatgggtatccaacat
